# Supplementary material for: Epithelial plasticity and innate immune activation promote lung tissue remodeling following respiratory viral infection
Source: Nat Commun. 2023 Sep 19;14:5814. doi: 10.1038/s41467-023-41387-3 (PMC10509177; doi:10.1038/s41467-023-41387-3)
Supplement: Supplementary file 4 — Source Data [file 41467_2023_41387_MOESM4_ESM.xlsx]

## Sheet: Fig_3_L_Lineage_tag_efficiency
Fig_3_L_Lineage_tag_efficiency
	Scgb3a2	lintag/Scgb3a2	efficiency
replicate 1-1	34	27	79
replicate 1-2	39	27	69
replicate 1-3	44	28	64
replicate 2-1	25	19	76
replicate 2-2	26	24	92
replicate 2-3	27	20	74
replicate 3-1	36	24	67
replicate 3-2	30	21	70
replicate 3-3	28	24	86

## Sheet: Fig_3_M_Lineage_tagged_basal_ce
Fig_3_M_Lineage_tagged_basal_ce
mouse Id	Krt5+ area	tdT Lin+ area	score	score_ave
dpi14_204_1.1	10622.1	2003.05	18.8575	21.5746
dpi14_204_1.2	16298	2635.04	16.1679
dpi14_204_1.3	11297.4	3355.15	29.6986
dpi14_204_2.1	17514.3	2394.94	13.6742	18.5633
dpi14_204_2.2	17455.1	2646.17	15.1599
dpi14_204_2.3	13861	3722.49	26.8559
dpi14_204_3.1	13631.8	1645.29	12.0695	11.2339
dpi14_204_3.2	15387.3	1528.96	9.93652
dpi14_204_3.3	13584.7	1588.84	11.6958
dpi14_204_4.1	16065.6	1000.79	6.22942	13.612
dpi14_204_4.2	11052	1482.21	13.4113
dpi14_204_4.3	14103.1	2989.2	21.1953
dpi14_204_5.1	18034.3	6359.48	35.2632	34.1372
dpi14_204_5.2	13069.1	3144	24.0567
dpi14_204_5.3	9016.24	3885.26	43.0918
dpi14_204_7.1	5484.01	1298.46	23.6772	29.4892
dpi14_204_7.2	9276.34	3201.82	34.516
dpi14_204_7.3	6624.23	2005.45	30.2745
dpi14_no_tmx_204_1.1	19025.9	32.959	0.173233	0.0577442
dpi14_no_tmx_204_1.2	11227.4	0	0
dpi14_no_tmx_204_1.3	13715.8	0	0
dpi14_no_tmx_204_2.1	4640.47	0	0	1.74044
dpi14_no_tmx_204_2.2	9967.01	184.097	1.84706
dpi14_no_tmx_204_2.3	2459.18	82.979	3.37425
dpi14_no_tmx_204_3.1	2531.99	0	0	0
dpi14_no_tmx_204_3.2	3471.99	0	0
dpi14_no_tmx_204_3.3	604.682	0	0
dpi14_no_tmx_204_4.1	8876.65	0	0	3.85843
dpi14_no_tmx_204_4.2	16859.4	0	0
dpi14_no_tmx_204_4.3	20052.1	2321.09	11.5753
dpi14_no_tmx_204_5.1	17650.8	0	0	0
dpi14_no_tmx_204_5.2	22307	0	0
dpi14_no_tmx_204_5.3	1960.66	0	0
dpi21_204_1.1	6359.86	3730.05	58.6498	78.4241
dpi21_204_1.2	5940.53	5695.38	95.8733
dpi21_204_1.3	5176.52	4180	80.7492
dpi21_204_2.1	6073.16	3590.41	59.1193	81.9207
dpi21_204_2.2	8546.98	5870.24	68.682
dpi21_204_2.3	6629.85	7820.62	117.961
dpi21_204_3.1	6698.38	4749.37	70.9032	56.253
dpi21_204_3.2	12464.2	5988.53	48.046
dpi21_204_3.3	7762.22	3866.34	49.8098
dpi21_204_4.1	12552.1	3764.35	29.9898	47.6015
dpi21_204_4.2	11238.5	4245.07	37.7725
dpi21_204_4.3	8898.08	6677.33	75.0423
dpi21_204_5.1	6457	6817.14	105.578	72.8354
dpi21_204_5.2	9427.52	4234.17	44.9129
dpi21_204_5.3	9130.94	6210.46	68.0155
dpi21_no_tmx_204_1.1	546.131	0	0	0
dpi21_no_tmx_204_1.2	414.856	0	0
dpi21_no_tmx_204_1.3	761.076	0	0
dpi21_no_tmx_204_2.1	7342.79	109.304	1.48859	4.14098
dpi21_no_tmx_204_2.2	3141.59	263	8.37157
dpi21_no_tmx_204_2.3	20092.9	514.938	2.56279
dpi21_no_tmx_204_3.1	1401.35	0	0	4.07455
dpi21_no_tmx_204_3.2	5753.67	0	0
dpi21_no_tmx_204_3.3	5064.89	619.115	12.2237
dpi21_no_tmx_204_4.1	1536.63	37.181	2.41965	0.80655
dpi21_no_tmx_204_4.2	4664.13	0	0
dpi21_no_tmx_204_4.3	8951.27	0	0
dpi21_no_tmx_204_5.1	19668.1	294.263	1.49614	0.909522
dpi21_no_tmx_204_5.2	852.801	0	0
dpi21_no_tmx_204_5.3	15769.8	194.351	1.23242

## Sheet: Fig_3_N_Sca1_populations
Fig_3_N_Sca1_populations
	Sca1_neg_GFPpos_TdTneg	Sca1_pos_GFPpos_TdTneg	Sca1_neg_GFPneg_TdTpos	Sca1_pos_GFPneg_TdTpos	Sca1_neg_GFPpos_TdTpos	Sca1_pos_GFPpos_TdTpos
replicate 1	0.1	16.1	0.1	4.3	0	0.2
replicate 2	0	15.4	0.1	3.9	0	0.1
replicate 3	1	23.7	0	4.3	0	1.04
replicate 4	0	25.2	0	5.8	0	0.5

## Sheet: Fig_4_A_Panther_test
Fig_4_A_Panther_test
	activation of innate immune response (GO:0002218)	pval	regulation of response to cytokine stimulus (GO:0060759)	pval	response to growth factor (GO:0070848)	pval	cellular response to growth factor stimulus (GO:0071363)	pval	regulation of cellular response to growth factor stimulus (GO:0090287)	pval	response to cytokine (GO:0034097)	pval	cellular response to cytokine stimulus (GO:0071345)	pval	positive regulation of immune effector process (GO:0002699)	pval	cytokine-mediated signaling pathway (GO:0019221)	pval	response to external stimulus (GO:0009605)	pval								response to external stimulus (GO:0009605)	pval
Basal	8.06	0.00208	4.27	0.0017	3.92	1.18e-07	3.88	2.75e-07	3.85	1.56e-05	3.36	9.24e-10	3.31	2.14e-08	3.04	0.00139	2.88	0.00206	1.6	0.000739								1.6	0.000739
Serous	0	0	4.83	0.000375	0	0	0	0	0	0	2.85	4.87e-07	2.52	7.21e-05	0	0	2.85	0.00222	0	0								0	0

## Sheet: Fig_4_B_IL-22_bioplex
Fig_4_B_IL-22_bioplex
	File Name: C:\Users\Bio-Rad\Desktop\Norika\20200724.flutimecourse.IL22.R2.rbx
	Analyte: Mo IL-22 (15)
	Acquisition Date: 24-Jul-2020, 12:12 PM
	Reader Serial Number: LX10013325402
	Plate ID:
	RP1 PMT (Volts): 577.29
	RP1 Target: 3985
	Analyte		Type	Well	Outlier	Description	FI	FI - Bkgd	Conc in Range	Obs Conc	Exp Conc	(Obs/Exp) * 100	Dilution	Bead Count	Bead Mean
	Mo IL-22 (15)		B	A3	0		7	7					1
	Mo IL-22 (15)		S1	A1,A2	0		9962.3	9955.3	OOR >	OOR >	24105	***	1
	Mo IL-22 (15)		S2	B1,B2	0		7487.8	7480.8	4688.81	4688.81	6026.25	78	1
	Mo IL-22 (15)		S3	C1,C2	0		4664.5	4657.5	1842.71	1842.71	1506.56	122	1
	Mo IL-22 (15)		S4	D1,D2	0		1336.3	1329.3	369.09	369.09	376.64	98	1
	Mo IL-22 (15)		S5	E1,E2	0		353.3	346.3	76.43	76.43	94.16	81	1
	Mo IL-22 (15)		S6	F1,F2	0		158	151	29.16	29.16	23.54	124	1
	Mo IL-22 (15)		S7	G1,G2	0		49.5	42.5	6.74	6.74	5.89	114	1
	Mo IL-22 (15)		S8	H1,H2	0		17.3	10.3	1.34	1.34	1.47	91	1
	Mo IL-22 (15)		X1	B3	0		11.5	4.5	OOR <	*0.55			1
	Mo IL-22 (15)		X2	C3	0		13	6	OOR <	*0.75			1
	Mo IL-22 (15)		X3	D3	0		11	4	OOR <	*0.48			1
	Mo IL-22 (15)		X4	E3	0		13	6	OOR <	*0.75			1
	Mo IL-22 (15)		X5	F3	0		9.5	2.5	OOR <	*0.30			1
	Mo IL-22 (15)		X6	G3	0		16	9	OOR <	*1.16			1
	Mo IL-22 (15)		X7	H3	0		12	5	OOR <	*0.61			1
	Mo IL-22 (15)		X8	A4	0		12.5	5.5	OOR <	*0.68			1
	Mo IL-22 (15)		X9	B4	0		15.5	8.5	OOR <	*1.09			1
	Mo IL-22 (15)		X10	C4	0		22	15	2.05	2.05			1
	Mo IL-22 (15)		X11	D4	0		14.5	7.5	OOR <	*0.95			1
	Mo IL-22 (15)		X12	E4	0		21	14	1.9	1.9			1
	Mo IL-22 (15)		X13	F4	0		21.5	14.5	1.98	1.98			1
	Mo IL-22 (15)		X14	G4	0		27	20	2.84	2.84			1
	Mo IL-22 (15)		X15	H4	0		103.5	96.5	17.36	17.36			1
	Mo IL-22 (15)		X16	A5	0		45	38	5.92	5.92			1
	Mo IL-22 (15)		X17	B5	0		20	13	1.75	1.75			1
	Mo IL-22 (15)		X18	C5	0		54.5	47.5	7.66	7.66			1
	Mo IL-22 (15)		X19	D5	0		68	61	10.22	10.22			1
	Mo IL-22 (15)		X20	E5	0		64.5	57.5	9.54	9.54			1
	Mo IL-22 (15)		X21	F5	0		37	30	4.52	4.52			1
	Mo IL-22 (15)		X22	G5	0		47	40	6.28	6.28			1
	Mo IL-22 (15)		X23	H5	0		9	2	OOR <	*0.24			1
	Mo IL-22 (15)		X24	A6	0		11	4	OOR <	*0.48			1
	Mo IL-22 (15)		X25	B6	0		13.5	6.5	OOR <	*0.81			1
	Mo IL-22 (15)		X26	C6	0		15	8	OOR <	*1.02			1
	Mo IL-22 (15)		X27	D6	0		11	4	OOR <	*0.48			1
	Mo IL-22 (15)		X28	E6	0		7	0	OOR <	*0.04			1
	Mo IL-22 (15)		X29	F6	0		11	4	OOR <	*0.48			1
	Mo IL-22 (15)		X30	G6	0		8	1	OOR <	*0.13			1
	Mo IL-22 (15)		X31	H6	0		6.5	-0.5	OOR <	OOR <			1
	Mo IL-22 (15)		X32	A7	0		8.5	1.5	OOR <	*0.19			1
	Mo IL-22 (15)		X33	B7	0		14	7	OOR <	*0.88			1
	Mo IL-22 (15)		X34	C7	0		11	4	OOR <	*0.48			1
	Mo IL-22 (15)		X35	D7	0		7	0	OOR <	*0.04			1
	Mo IL-22 (15)		X36	E7	0		7	0	OOR <	*0.04			1
	Mo IL-22 (15)		X37	F7	0		11	4	OOR <	*0.48			1
	Mo IL-22 (15)		X38	G7	0		10	3	OOR <	*0.36			1
	Mo IL-22 (15)		X39	H7	0		9	2	OOR <	*0.24			1
	Mo IL-22 (15)		X40	A8	0		10	3	OOR <	*0.36			1
	Analyte		Type	Well	Outlier	Description	FI	FI - Bkgd	Conc in Range	Obs Conc	Exp Conc	(Obs/Exp) * 100	Dilution	Bead Count	Bead Mean
	Mo IL-22 (15)		B	A3	0		7	7					1	50	7.64
	Mo IL-22 (15)		S1	A1	0		12226	12219	OOR >	OOR >	24105	***	1	50	11794.9
	Mo IL-22 (15)		S1	A2	0		7698.5	7691.5	OOR >	5099.25	24105	21	1	50	8648.12
	Mo IL-22 (15)		S2	B1	0		6455.5	6448.5	3263.08	3263.08	6026.25	54	1	50	7797.78
	Mo IL-22 (15)		S2	B2	0		8520	8513	OOR >	7591.23	6026.25	126	1	50	8706.96
	Mo IL-22 (15)		S3	C1	0		5897	5890	2728	2728	1506.56	181	1	50	6013.88
	Mo IL-22 (15)		S3	C2	0		3432	3425	1191.37	1191.37	1506.56	79	1	50	4462.9
	Mo IL-22 (15)		S4	D1	0		1310	1303	360.46	360.46	376.64	96	1	50	1279.72
	Mo IL-22 (15)		S4	D2	0		1362.5	1355.5	377.77	377.77	376.64	100	1	50	1293.74
	Mo IL-22 (15)		S5	E1	0		551.5	544.5	129.47	129.47	94.16	138	1	50	554.5
	Mo IL-22 (15)		S5	E2	0		155	148	28.49	28.49	94.16	30	1	50	250.34
	Mo IL-22 (15)		S6	F1	0		174	167	32.77	32.77	23.54	139	1	50	172.6
	Mo IL-22 (15)		S6	F2	0		142	135	25.61	25.61	23.54	109	1	50	140.62
	Mo IL-22 (15)		S7	G1	0		50.5	43.5	6.92	6.92	5.89	118	1	50	46.04
	Mo IL-22 (15)		S7	G2	0		48.5	41.5	6.55	6.55	5.89	111	1	50	46.22
	Mo IL-22 (15)		S8	H1	0		16	9	OOR <	*1.16	1.47	79	1	50	18.36
	Mo IL-22 (15)		S8	H2	0		18.5	11.5	1.52	1.52	1.47	104	1	50	17.32
	Mo IL-22 (15)	n.1	X1	B3	0		11.5	4.5	OOR <	*0.55			1	50	12.84
	Mo IL-22 (15)	n.2	X2	C3	0		13	6	OOR <	*0.75			1	50	14.86
	Mo IL-22 (15)	n.3	X3	D3	0		11	4	OOR <	*0.48			1	50	13.24
	Mo IL-22 (15)	n.4	X4	E3	0		13	6	OOR <	*0.75			1	50	15.16
	Mo IL-22 (15)	n.5	X5	F3	0		9.5	2.5	OOR <	*0.30			1	50	10.18
	Mo IL-22 (15)	3_1	X6	G3	0		16	9	OOR <	*1.16			1	50	17.66
	Mo IL-22 (15)	3_2	X7	H3	0		12	5	OOR <	*0.61			1	50	17.34
	Mo IL-22 (15)	3_3	X8	A4	0		12.5	5.5	OOR <	*0.68			1	50	11.98
	Mo IL-22 (15)	3_4	X9	B4	0		15.5	8.5	OOR <	*1.09			1	50	16.48
	Mo IL-22 (15)	5_1	X10	C4	0		22	15	2.05	2.05			1	50	20.96
	Mo IL-22 (15)	5_2	X11	D4	0		14.5	7.5	OOR <	*0.95			1	50	15.48
	Mo IL-22 (15)	5_3	X12	E4	0		21	14	1.9	1.9			1	50	22.92
	Mo IL-22 (15)	5_4	X13	F4	0		21.5	14.5	1.98	1.98			1	50	22.7
	Mo IL-22 (15)	7_1	X14	G4	0		27	20	2.84	2.84			1	50	28.82
	Mo IL-22 (15)	7_2	X15	H4	0		103.5	96.5	17.36	17.36			1	50	100.4
	Mo IL-22 (15)	7_3	X16	A5	0		45	38	5.92	5.92			1	50	40.98
	Mo IL-22 (15)	7_4	X17	B5	0		20	13	1.75	1.75			1	50	21.32
	Mo IL-22 (15)	9_1	X18	C5	0		54.5	47.5	7.66	7.66			1	50	65.36
	Mo IL-22 (15)	9_2	X19	D5	0		68	61	10.22	10.22			1	50	80.12
	Mo IL-22 (15)	9_3	X20	E5	0		64.5	57.5	9.54	9.54			1	50	57.7
	Mo IL-22 (15)	9_4	X21	F5	0		37	30	4.52	4.52			1	50	51
	Mo IL-22 (15)	9_5	X22	G5	0		47	40	6.28	6.28			1	50	46.52
	Mo IL-22 (15)	11_1	X23	H5	0		9	2	OOR <	*0.24			1	50	13.02
	Mo IL-22 (15)	11_2	X24	A6	0		11	4	OOR <	*0.48			1	50	11.94
	Mo IL-22 (15)	11_3	X25	B6	0		13.5	6.5	OOR <	*0.81			1	50	14.86
	Mo IL-22 (15)	11_4	X26	C6	0		15	8	OOR <	*1.02			1	50	15.5
	Mo IL-22 (15)	11_5	X27	D6	0		11	4	OOR <	*0.48			1	50	11.9
	Mo IL-22 (15)	14_1	X28	E6	0		7	0	OOR <	*0.04			1	50	8.66
	Mo IL-22 (15)	14_2	X29	F6	0		11	4	OOR <	*0.48			1	50	11.84
	Mo IL-22 (15)	14_3	X30	G6	0		8	1	OOR <	*0.13			1	50	9.4
	Mo IL-22 (15)	14_4	X31	H6	0		6.5	-0.5	OOR <	OOR <			1	50	8.02
	Mo IL-22 (15)	17_1	X32	A7	0		8.5	1.5	OOR <	*0.19			1	50	8.84
	Mo IL-22 (15)	17_2	X33	B7	0		14	7	OOR <	*0.88			1	50	13.88
	Mo IL-22 (15)	17_3	X34	C7	0		11	4	OOR <	*0.48			1	50	11.26
	Mo IL-22 (15)	17_4	X35	D7	0		7	0	OOR <	*0.04			1	50	7.86
	Mo IL-22 (15)	17_5	X36	E7	0		7	0	OOR <	*0.04			1	50	7.44
	Mo IL-22 (15)	21_1	X37	F7	0		11	4	OOR <	*0.48			1	50	11.84
	Mo IL-22 (15)	21_2	X38	G7	0		10	3	OOR <	*0.36			1	50	13.42
	Mo IL-22 (15)	21_3	X39	H7	0		9	2	OOR <	*0.24			1	50	11.58
	Mo IL-22 (15)	21_4	X40	A8	0		10	3	OOR <	*0.36			1	50	14.42
	*** = Value not available; --- = Designated as an outlier
	*Value = Value extrapolated beyond standard range
	OOR = Out of Range; OOR> = Out of Range Above; OOR< = Out of Range Below
	Exp Conc = Expected Concentration; Obs Conc = Observed Concentration
	Conc in Range = Unknown sample concentrations within range where standards recovery is 70-130%
	Conc In Range = 1.341 to 4688.807 (equivalent to 10.3 to 7480.8 FI - Bkgd)
	Regression Type: Logistic - 5PL
	Std. Curve: FI = -0.468519 + (9744 + 0.468519) / ((1 + (Conc / 3693.52)^-1.67101))^0.514674
	FitProb. = 0.0000, ResVar. = 10.7479

## Sheet: Fig_4_B_Th17_bioplex.1
Fig_4_B_Th17_bioplex.1
	File Name: C:\Users\Bio-Rad\Desktop\Norika\20200528.flutimecourse.th17.rbx
	Analyte: Mo IL-1b (19)
	Acquisition Date: 28-May-2020, 02:37 PM
	Reader Serial Number: LX10013325402
	Plate ID:
	RP1 PMT (Volts): 575.09
	RP1 Target: 3985
	Analyte	Type	Well	Outlier	Description	FI	FI - Bkgd	Conc in Range	Obs Conc	Exp Conc	(Obs/Exp) * 100	Dilution	Bead Count	Bead Mean
	Mo IL-1b (19)	B	A3	0		9	9					1
	Mo IL-1b (19)	S1	A1,A2	1		---	---			60631		1
	Mo IL-1b (19)	S2	B1,B2	2		3957.5	3948.5	16012.9	16012.9	15157.8	106	1
	Mo IL-1b (19)	S3	C1,C2	0		1813.5	1804.5	3507.14	3507.14	3789.44	93	1
	Mo IL-1b (19)	S4	D1,D2	0		586	577	1022.93	1022.93	947.36	108	1
	Mo IL-1b (19)	S5	E1,E2	0		73.3	64.3	227.22	227.22	236.84	96	1
	Mo IL-1b (19)	S6	F1,F2	0		16.8	7.8	67.64	67.64	59.21	114	1
	Mo IL-1b (19)	S7	G1,G2	0		11.3	2.3	OOR <	OOR <	14.8	***	1
	Mo IL-1b (19)	S8	H1,H2	1		---	---			3.7		1
	Mo IL-1b (19)	X1	B3	0		10	1	OOR <	OOR <			1
	Mo IL-1b (19)	X2	C3	0		9	0	OOR <	OOR <			1
	Mo IL-1b (19)	X3	D3	0		9	0	OOR <	OOR <			1
	Mo IL-1b (19)	X4	E3	0		10	1	OOR <	OOR <			1
	Mo IL-1b (19)	X5	F3	0		9	0	OOR <	OOR <			1
	Mo IL-1b (19)	X6	G3	0		12	3	OOR <	22.43			1
	Mo IL-1b (19)	X7	H3	0		14.5	5.5	OOR <	52.64			1
	Mo IL-1b (19)	X8	A4	0		12	3	OOR <	22.43			1
	Mo IL-1b (19)	X9	B4	0		14	5	OOR <	48.53			1
	Mo IL-1b (19)	X10	C4	0		18	9	74.51	74.51			1
	Mo IL-1b (19)	X11	D4	0		20	11	84.25	84.25			1
	Mo IL-1b (19)	X12	E4	0		15	6	OOR <	56.39			1
	Mo IL-1b (19)	X13	F4	0		17	8	69.07	69.07			1
	Mo IL-1b (19)	X14	G4	0		13.5	4.5	OOR <	43.93			1
	Mo IL-1b (19)	X15	H4	0		12	3	OOR <	22.43			1
	Mo IL-1b (19)	X16	A5	0		14	5	OOR <	48.53			1
	Mo IL-1b (19)	X17	B5	0		17	8	69.07	69.07			1
	Mo IL-1b (19)	X18	C5	0		13	4	OOR <	38.58			1
	Mo IL-1b (19)	X19	D5	0		15	6	OOR <	56.39			1
	Mo IL-1b (19)	X20	E5	0		23	14	96.98	96.98			1
	Mo IL-1b (19)	X21	F5	0		12	3	OOR <	22.43			1
	Mo IL-1b (19)	X22	G5	0		13	4	OOR <	38.58			1
	Mo IL-1b (19)	X23	H5	0		11	2	OOR <	OOR <			1
	Mo IL-1b (19)	X24	A6	0		24	15	100.87	100.87			1
	Mo IL-1b (19)	X25	B6	0		12	3	OOR <	22.43			1
	Mo IL-1b (19)	X26	C6	0		11	2	OOR <	OOR <			1
	Mo IL-1b (19)	X27	D6	0		16	7	OOR <	63.1			1
	Mo IL-1b (19)	X28	E6	0		11	2	OOR <	OOR <			1
	Mo IL-1b (19)	X29	F6	0		9	0	OOR <	OOR <			1
	Mo IL-1b (19)	X30	G6	0		9	0	OOR <	OOR <			1
	Mo IL-1b (19)	X31	H6	0		9	0	OOR <	OOR <			1
	Mo IL-1b (19)	X32	A7	0		10	1	OOR <	OOR <			1
	Mo IL-1b (19)	X33	B7	0		9	0	OOR <	OOR <			1
	Mo IL-1b (19)	X34	C7	0		11	2	OOR <	OOR <			1
	Mo IL-1b (19)	X35	D7	0		10.5	1.5	OOR <	OOR <			1
	Mo IL-1b (19)	X36	E7	0		9	0	OOR <	OOR <			1
	Mo IL-1b (19)	X37	F7	0		10	1	OOR <	OOR <			1
	Mo IL-1b (19)	X38	G7	0		10	1	OOR <	OOR <			1
	Mo IL-1b (19)	X39	H7	0		9	0	OOR <	OOR <			1
	Mo IL-1b (19)	X40	A8	0		13	4	OOR <	77.16			2
	Mo IL-1b (19)	X41	B8	0		13	4	OOR <	77.16			2
	Mo IL-1b (19)	X42	C8	0		14	5	OOR <	97.07			2
	Mo IL-1b (19)	X43	D8	0		12	3	OOR <	44.85			2
	Mo IL-1b (19)	X44	E8	0		14	5	OOR <	97.07			2
	Mo IL-1b (19)	X45	F8	0		20	11	168.5	168.5			2
	Mo IL-1b (19)	X46	G8	0		18	9	149.01	149.01			2
	Mo IL-1b (19)	X47	H8	0		22	13	185.87	185.87			2
	Mo IL-1b (19)	X48	A9	0		17	8	138.14	138.14			2
	Mo IL-1b (19)	X49	B9	0		22.5	13.5	189.96	189.96			2
	Mo IL-1b (19)	X50	C9	0		20	11	168.5	168.5			2
	Mo IL-1b (19)	X51	D9	0		18	9	149.01	149.01			2
	Mo IL-1b (19)	X52	E9	0		17	8	138.14	138.14			2
	Mo IL-1b (19)	X53	F9	0		13	4	OOR <	77.16			2
	Mo IL-1b (19)	X54	G9	0		16	7	OOR <	126.21			2
	Mo IL-1b (19)	X55	H9	0		14	5	OOR <	97.07			2
	Mo IL-1b (19)	X56	A10	0		14	5	OOR <	97.07			2
	Mo IL-1b (19)	X57	B10	0		12	3	OOR <	44.85			2
	Mo IL-1b (19)	X58	C10	0		15	6	OOR <	112.78			2
	Mo IL-1b (19)	X59	D10	0		19	10	159.08	159.08			2
	Mo IL-1b (19)	X60	E10	0		15	6	OOR <	112.78			2
	Mo IL-1b (19)	X61	F10	0		13	4	OOR <	77.16			2
	Mo IL-1b (19)	X62	G10	0		16	7	OOR <	126.21			2
	Mo IL-1b (19)	X63	H10	0		43	34	317.67	317.67			2
	Mo IL-1b (19)	X64	A11	0		24	15	201.75	201.75			2
	Mo IL-1b (19)	X65	B11	0		33	24	262.16	262.16			2
	Mo IL-1b (19)	X66	C11	0		69	60	436.92	436.92			2
	Mo IL-1b (19)	X67	D11	0		63.5	54.5	413.62	413.62			2
	Mo IL-1b (19)	X68	E11	0		14	5	OOR <	97.07			2
	Mo IL-1b (19)	X69	F11	0		14	5	OOR <	97.07			2
	Mo IL-1b (19)	X70	G11	0		14	5	OOR <	97.07			2
	Mo IL-1b (19)	X71	H11	0		15	6	OOR <	112.78			2
	Mo IL-1b (19)	X72	A12	0		12	3	OOR <	44.85			2
	Mo IL-1b (19)	X73	B12	0		13	4	OOR <	77.16			2
	Mo IL-1b (19)	X74	C12	0		13	4	OOR <	77.16			2
	Mo IL-1b (19)	X75	D12	0		13	4	OOR <	77.16			2
	Mo IL-1b (19)	X76	E12	0		12	3	OOR <	44.85			2
	Mo IL-1b (19)	X77	F12	0		12	3	OOR <	44.85			2
	Mo IL-1b (19)	X78	G12	0		8	-1	OOR <	OOR <			2
	Mo IL-1b (19)	X79	H12	0		9	0	OOR <	OOR <			2
	Analyte	Type	Well	Outlier	Description	FI	FI - Bkgd	Conc in Range	Obs Conc	Exp Conc	(Obs/Exp) * 100	Dilution	Bead Count	Bead Mean
	Mo IL-1b (19)	B	A3	0		9	9					1	141	8.87
	Mo IL-1b (19)	S1	A1	1		1669.5	1660.5			60631		1	168	2533.04
	Mo IL-1b (19)	S1	A2	1		2281	2272			60631		1	161	2855.49
	Mo IL-1b (19)	S2	B1	0		3957.5	3948.5	16012.9	16012.9	15157.8	106	1	142	4186.44
	Mo IL-1b (19)	S2	B2	1		2420	2411			15157.8		1	247	3011.96
	Mo IL-1b (19)	S3	C1	0		1614	1605	2992.76	2992.76	3789.44	79	1	159	2008.31
	Mo IL-1b (19)	S3	C2	0		2013	2004	4081.94	4081.94	3789.44	108	1	161	2354.03
	Mo IL-1b (19)	S4	D1	0		558.5	549.5	980.94	980.94	947.36	104	1	188	707.88
	Mo IL-1b (19)	S4	D2	0		613.5	604.5	1065.26	1065.26	947.36	112	1	120	786.37
	Mo IL-1b (19)	S5	E1	0		79.5	70.5	239.75	239.75	236.84	101	1	150	98.89
	Mo IL-1b (19)	S5	E2	0		67	58	214.27	214.27	236.84	90	1	101	102.73
	Mo IL-1b (19)	S6	F1	0		17.5	8.5	71.85	71.85	59.21	121	1	104	19.46
	Mo IL-1b (19)	S6	F2	0		16	7	OOR <	63.1	59.21	107	1	157	19
	Mo IL-1b (19)	S7	G1	0		11	2	OOR <	OOR <	14.8	***	1	77	11.16
	Mo IL-1b (19)	S7	G2	0		11.5	2.5	OOR <	OOR <	14.8	***	1	120	12.11
	Mo IL-1b (19)	S8	H1	1		10	1			3.7		1	100	10.1
	Mo IL-1b (19)	S8	H2	1		10	1			3.7		1	141	10.01
	Mo IL-1b (19)	X1	B3	0		10	1	OOR <	OOR <			1	161	10.01
	Mo IL-1b (19)	X2	C3	0		9	0	OOR <	OOR <			1	212	11.86
	Mo IL-1b (19)	X3	D3	0		9	0	OOR <	OOR <			1	181	11.69
	Mo IL-1b (19)	X4	E3	0		10	1	OOR <	OOR <			1	173	10.21
	Mo IL-1b (19)	X5	F3	0		9	0	OOR <	OOR <			1	138	9.46
	Mo IL-1b (19)	X6	G3	0		12	3	OOR <	22.43			1	108	13.55
	Mo IL-1b (19)	X7	H3	0		14.5	5.5	OOR <	52.64			1	196	15.64
	Mo IL-1b (19)	X8	A4	0		12	3	OOR <	22.43			1	156	13.09
	Mo IL-1b (19)	X9	B4	0		14	5	OOR <	48.53			1	114	22.96
	Mo IL-1b (19)	X10	C4	0		18	9	74.51	74.51			1	125	18.6
	Mo IL-1b (19)	X11	D4	0		20	11	84.25	84.25			1	126	22.66
	Mo IL-1b (19)	X12	E4	0		15	6	OOR <	56.39			1	137	17.89
	Mo IL-1b (19)	X13	F4	0		17	8	69.07	69.07			1	166	18.84
	Mo IL-1b (19)	X14	G4	0		13.5	4.5	OOR <	43.93			1	154	14.23
	Mo IL-1b (19)	X15	H4	0		12	3	OOR <	22.43			1	111	12.72
	Mo IL-1b (19)	X16	A5	0		14	5	OOR <	48.53			1	153	15.01
	Mo IL-1b (19)	X17	B5	0		17	8	69.07	69.07			1	159	17.64
	Mo IL-1b (19)	X18	C5	0		13	4	OOR <	38.58			1	131	14.44
	Mo IL-1b (19)	X19	D5	0		15	6	OOR <	56.39			1	145	15.81
	Mo IL-1b (19)	X20	E5	0		23	14	96.98	96.98			1	145	24.37
	Mo IL-1b (19)	X21	F5	0		12	3	OOR <	22.43			1	184	12.57
	Mo IL-1b (19)	X22	G5	0		13	4	OOR <	38.58			1	140	14.47
	Mo IL-1b (19)	X23	H5	0		11	2	OOR <	OOR <			1	138	11.62
	Mo IL-1b (19)	X24	A6	0		24	15	100.87	100.87			1	223	32.63
	Mo IL-1b (19)	X25	B6	0		12	3	OOR <	22.43			1	151	11.55
	Mo IL-1b (19)	X26	C6	0		11	2	OOR <	OOR <			1	129	11.57
	Mo IL-1b (19)	X27	D6	0		16	7	OOR <	63.1			1	175	16.36
	Mo IL-1b (19)	X28	E6	0		11	2	OOR <	OOR <			1	264	12.42
	Mo IL-1b (19)	X29	F6	0		9	0	OOR <	OOR <			1	114	9.89
	Mo IL-1b (19)	X30	G6	0		9	0	OOR <	OOR <			1	182	9.65
	Mo IL-1b (19)	X31	H6	0		9	0	OOR <	OOR <			1	114	9.56
	Mo IL-1b (19)	X32	A7	0		10	1	OOR <	OOR <			1	159	10.11
	Mo IL-1b (19)	X33	B7	0		9	0	OOR <	OOR <			1	164	9.12
	Mo IL-1b (19)	X34	C7	0		11	2	OOR <	OOR <			1	207	10.82
	Mo IL-1b (19)	X35	D7	0		10.5	1.5	OOR <	OOR <			1	130	12.13
	Mo IL-1b (19)	X36	E7	0		9	0	OOR <	OOR <			1	152	9.38
	Mo IL-1b (19)	X37	F7	0		10	1	OOR <	OOR <			1	140	9.58
	Mo IL-1b (19)	X38	G7	0		10	1	OOR <	OOR <			1	165	10.67
	Mo IL-1b (19)	X39	H7	0		9	0	OOR <	OOR <			1	81	9.41
	Mo IL-1b (19)	X40	A8	0		13	4	OOR <	77.16			2	159	12.69
	Mo IL-1b (19)	X41	B8	0		13	4	OOR <	77.16			2	144	13.15
	Mo IL-1b (19)	X42	C8	0		14	5	OOR <	97.07			2	184	14.15
	Mo IL-1b (19)	X43	D8	0		12	3	OOR <	44.85			2	165	12.64
	Mo IL-1b (19)	X44	E8	0		14	5	OOR <	97.07			2	187	14.16
	Mo IL-1b (19)	X45	F8	0		20	11	168.5	168.5			2	183	20.68
	Mo IL-1b (19)	X46	G8	0		18	9	149.01	149.01			2	163	18.93
	Mo IL-1b (19)	X47	H8	0		22	13	185.87	185.87			2	127	22.97
	Mo IL-1b (19)	X48	A9	0		17	8	138.14	138.14			2	172	17.48
	Mo IL-1b (19)	X49	B9	0		22.5	13.5	189.96	189.96			2	122	23.25
	Mo IL-1b (19)	X50	C9	0		20	11	168.5	168.5			2	188	20.52
	Mo IL-1b (19)	X51	D9	0		18	9	149.01	149.01			2	88	18.1
	Mo IL-1b (19)	X52	E9	0		17	8	138.14	138.14			2	108	18.42
	Mo IL-1b (19)	X53	F9	0		13	4	OOR <	77.16			2	114	13.58
	Mo IL-1b (19)	X54	G9	0		16	7	OOR <	126.21			2	67	17.12
	Mo IL-1b (19)	X55	H9	0		14	5	OOR <	97.07			2	107	15.06
	Mo IL-1b (19)	X56	A10	0		14	5	OOR <	97.07			2	118	14.54
	Mo IL-1b (19)	X57	B10	0		12	3	OOR <	44.85			2	153	13.1
	Mo IL-1b (19)	X58	C10	0		15	6	OOR <	112.78			2	140	15.76
	Mo IL-1b (19)	X59	D10	0		19	10	159.08	159.08			2	87	20.1
	Mo IL-1b (19)	X60	E10	0		15	6	OOR <	112.78			2	148	15.18
	Mo IL-1b (19)	X61	F10	0		13	4	OOR <	77.16			2	117	12.61
	Mo IL-1b (19)	X62	G10	0		16	7	OOR <	126.21			2	138	16.72
	Mo IL-1b (19)	X63	H10	0		43	34	317.67	317.67			2	137	45.93
	Mo IL-1b (19)	X64	A11	0		24	15	201.75	201.75			2	141	27.54
	Mo IL-1b (19)	X65	B11	0		33	24	262.16	262.16			2	151	36.62
	Mo IL-1b (19)	X66	C11	0		69	60	436.92	436.92			2	123	73.73
	Mo IL-1b (19)	X67	D11	0		63.5	54.5	413.62	413.62			2	132	72.28
	Mo IL-1b (19)	X68	E11	0		14	5	OOR <	97.07			2	158	15.27
	Mo IL-1b (19)	X69	F11	0		14	5	OOR <	97.07			2	100	14.85
	Mo IL-1b (19)	X70	G11	0		14	5	OOR <	97.07			2	149	14.97
	Mo IL-1b (19)	X71	H11	0		15	6	OOR <	112.78			2	103	16.01
	Mo IL-1b (19)	X72	A12	0		12	3	OOR <	44.85			2	148	12.58
	Mo IL-1b (19)	X73	B12	0		13	4	OOR <	77.16			2	133	14.35
	Mo IL-1b (19)	X74	C12	0		13	4	OOR <	77.16			2	169	12.35
	Mo IL-1b (19)	X75	D12	0		13	4	OOR <	77.16			2	138	13.62
	Mo IL-1b (19)	X76	E12	0		12	3	OOR <	44.85			2	140	12.72
	Mo IL-1b (19)	X77	F12	0		12	3	OOR <	44.85			2	157	13.13
	Mo IL-1b (19)	X78	G12	0		8	-1	OOR <	OOR <			2	208	9.1
	Mo IL-1b (19)	X79	H12	0		9	0	OOR <	OOR <			2	162	8.49
	*** = Value not available; --- = Designated as an outlier
	*Value = Value extrapolated beyond standard range
	OOR = Out of Range; OOR> = Out of Range Above; OOR< = Out of Range Below
	Exp Conc = Expected Concentration; Obs Conc = Observed Concentration
	Conc in Range = Unknown sample concentrations within range where standards recovery is 70-130%
	Conc In Range = 67.635 to 16012.877 (equivalent to 7.8 to 3948.5 FI - Bkgd)
	Regression Type: Logistic - 5PL
	Std. Curve: FI = 2.66414 + (7689.47 - 2.66414) / ((1 + (Conc / 394.045)^-0.559183))^5.61989
	FitProb. = 0.0070, ResVar. = 7.2734

## Sheet: Fig_4_B_Th17_bioplex.2
Fig_4_B_Th17_bioplex.2
	File Name: C:\Users\Bio-Rad\Desktop\Norika\20200528.flutimecourse.th17.rbx
	Analyte: Mo IL-6 (38)
	Acquisition Date: 28-May-2020, 02:37 PM
	Reader Serial Number: LX10013325402
	Plate ID:
	RP1 PMT (Volts): 575.09
	RP1 Target: 3985
	Analyte	Type	Well	Outlier	Description	FI	FI - Bkgd	Conc in Range	Obs Conc	Exp Conc	(Obs/Exp) * 100	Dilution	Bead Count	Bead Mean
	Mo IL-6 (38)	B	A3	0		16	16					1
	Mo IL-6 (38)	S1	A1,A2	0		2332.8	2316.8	OOR >	6408.54	12053	53	1
	Mo IL-6 (38)	S2	B1,B2	0		2218.5	2202.5	3364.35	3364.35	3013.25	112	1
	Mo IL-6 (38)	S3	C1,C2	0		979.3	963.3	737.55	737.55	753.31	98	1
	Mo IL-6 (38)	S4	D1,D2	0		239.8	223.8	194.88	194.88	188.33	103	1
	Mo IL-6 (38)	S5	E1,E2	0		58.5	42.5	45.91	45.91	47.08	98	1
	Mo IL-6 (38)	S6	F1,F2	0		25	9	11.4	11.4	11.77	97	1
	Mo IL-6 (38)	S7	G1,G2	0		18.8	2.8	3.42	3.42	2.94	116	1
	Mo IL-6 (38)	S8	H1,H2	0		17	1	0.65	0.65	0.74	88	1
	Mo IL-6 (38)	X1	B3	0		23	7	8.99	8.99			1
	Mo IL-6 (38)	X2	C3	0		21	5	6.47	6.47			1
	Mo IL-6 (38)	X3	D3	0		21	5	6.47	6.47			1
	Mo IL-6 (38)	X4	E3	0		19	3	3.77	3.77			1
	Mo IL-6 (38)	X5	F3	0		18	2	2.31	2.31			1
	Mo IL-6 (38)	X6	G3	0		683	667	515.58	515.58			1
	Mo IL-6 (38)	X7	H3	0		819	803	615.1	615.1			1
	Mo IL-6 (38)	X8	A4	0		573	557	436.68	436.68			1
	Mo IL-6 (38)	X9	B4	0		1114	1098	847.3	847.3			1
	Mo IL-6 (38)	X10	C4	0		1139.5	1123.5	868.99	868.99			1
	Mo IL-6 (38)	X11	D4	0		1934	1918	1956.36	1956.36			1
	Mo IL-6 (38)	X12	E4	0		642	626	486.07	486.07			1
	Mo IL-6 (38)	X13	F4	0		1383	1367	1097.06	1097.06			1
	Mo IL-6 (38)	X14	G4	0		755	739	567.9	567.9			1
	Mo IL-6 (38)	X15	H4	0		302	286	241.46	241.46			1
	Mo IL-6 (38)	X16	A5	0		560	544	427.4	427.4			1
	Mo IL-6 (38)	X17	B5	0		833	817	625.54	625.54			1
	Mo IL-6 (38)	X18	C5	0		730	714	549.65	549.65			1
	Mo IL-6 (38)	X19	D5	0		166	150	137.64	137.64			1
	Mo IL-6 (38)	X20	E5	0		514	498	394.57	394.57			1
	Mo IL-6 (38)	X21	F5	0		202	186	165.93	165.93			1
	Mo IL-6 (38)	X22	G5	0		587.5	571.5	447.04	447.04			1
	Mo IL-6 (38)	X23	H5	0		119	103	99.31	99.31			1
	Mo IL-6 (38)	X24	A6	0		26	10	12.58	12.58			1
	Mo IL-6 (38)	X25	B6	0		22	6	7.75	7.75			1
	Mo IL-6 (38)	X26	C6	0		19	3	3.77	3.77			1
	Mo IL-6 (38)	X27	D6	0		24	8	10.21	10.21			1
	Mo IL-6 (38)	X28	E6	0		31	15	18.22	18.22			1
	Mo IL-6 (38)	X29	F6	0		18	2	2.31	2.31			1
	Mo IL-6 (38)	X30	G6	0		20	4	5.15	5.15			1
	Mo IL-6 (38)	X31	H6	0		23	7	8.99	8.99			1
	Mo IL-6 (38)	X32	A7	0		19	3	3.77	3.77			1
	Mo IL-6 (38)	X33	B7	0		20	4	5.15	5.15			1
	Mo IL-6 (38)	X34	C7	0		25	9	11.4	11.4			1
	Mo IL-6 (38)	X35	D7	0		23	7	8.99	8.99			1
	Mo IL-6 (38)	X36	E7	0		19	3	3.77	3.77			1
	Mo IL-6 (38)	X37	F7	0		18	2	2.31	2.31			1
	Mo IL-6 (38)	X38	G7	0		19	3	3.77	3.77			1
	Mo IL-6 (38)	X39	H7	0		16.5	0.5	OOR <	OOR <			1
	Mo IL-6 (38)	X40	A8	0		21	5	12.94	12.94			2
	Mo IL-6 (38)	X41	B8	0		21	5	12.94	12.94			2
	Mo IL-6 (38)	X42	C8	0		22	6	15.5	15.5			2
	Mo IL-6 (38)	X43	D8	0		20	4	10.3	10.3			2
	Mo IL-6 (38)	X44	E8	0		21	5	12.94	12.94			2
	Mo IL-6 (38)	X45	F8	0		161	145	267.3	267.3			2
	Mo IL-6 (38)	X46	G8	0		65	49	104	104			2
	Mo IL-6 (38)	X47	H8	0		196	180	322.54	322.54			2
	Mo IL-6 (38)	X48	A9	0		79	63	129.51	129.51			2
	Mo IL-6 (38)	X49	B9	0		256	240	414.33	414.33			2
	Mo IL-6 (38)	X50	C9	0		131	115	218.57	218.57			2
	Mo IL-6 (38)	X51	D9	0		109.5	93.5	182.6	182.6			2
	Mo IL-6 (38)	X52	E9	0		173.5	157.5	287.21	287.21			2
	Mo IL-6 (38)	X53	F9	0		130.5	114.5	217.74	217.74			2
	Mo IL-6 (38)	X54	G9	0		218	202	356.56	356.56			2
	Mo IL-6 (38)	X55	H9	0		130	114	216.91	216.91			2
	Mo IL-6 (38)	X56	A10	0		63.5	47.5	101.21	101.21			2
	Mo IL-6 (38)	X57	B10	0		78.5	62.5	128.61	128.61			2
	Mo IL-6 (38)	X58	C10	0		103	87	171.52	171.52			2
	Mo IL-6 (38)	X59	D10	0		37	21	49.29	49.29			2
	Mo IL-6 (38)	X60	E10	0		37	21	49.29	49.29			2
	Mo IL-6 (38)	X61	F10	0		34	18	42.94	42.94			2
	Mo IL-6 (38)	X62	G10	0		44	28	63.62	63.62			2
	Mo IL-6 (38)	X63	H10	0		20	4	10.3	10.3			2
	Mo IL-6 (38)	X64	A11	0		23	7	17.99	17.99			2
	Mo IL-6 (38)	X65	B11	0		15	-1	OOR <	OOR <			2
	Mo IL-6 (38)	X66	C11	0		24	8	20.42	20.42			2
	Mo IL-6 (38)	X67	D11	0		29	13	32.01	32.01			2
	Mo IL-6 (38)	X68	E11	0		22	6	15.5	15.5			2
	Mo IL-6 (38)	X69	F11	0		26	10	25.16	25.16			2
	Mo IL-6 (38)	X70	G11	0		25	9	22.81	22.81			2
	Mo IL-6 (38)	X71	H11	0		26	10	25.16	25.16			2
	Mo IL-6 (38)	X72	A12	0		22	6	15.5	15.5			2
	Mo IL-6 (38)	X73	B12	0		22	6	15.5	15.5			2
	Mo IL-6 (38)	X74	C12	0		21	5	12.94	12.94			2
	Mo IL-6 (38)	X75	D12	0		20	4	10.3	10.3			2
	Mo IL-6 (38)	X76	E12	0		23	7	17.99	17.99			2
	Mo IL-6 (38)	X77	F12	0		23	7	17.99	17.99			2
	Mo IL-6 (38)	X78	G12	0		16	0	OOR <	OOR <			2
	Mo IL-6 (38)	X79	H12	0		15	-1	OOR <	OOR <			2
	Analyte	Type	Well	Outlier	Description	FI	FI - Bkgd	Conc in Range	Obs Conc	Exp Conc	(Obs/Exp) * 100	Dilution	Bead Count	Bead Mean
	Mo IL-6 (38)	B	A3	0		16	16					1	133	23.01
	Mo IL-6 (38)	S1	A1	0		2072	2056	2408.61	2408.61	12053	20	1	158	3467.97
	Mo IL-6 (38)	S1	A2	0		2593.5	2577.5	OOR >	OOR >	12053	***	1	162	3405.9
	Mo IL-6 (38)	S2	B1	0		2650	2634	OOR >	OOR >	3013.25	***	1	153	3288.41
	Mo IL-6 (38)	S2	B2	0		1787	1771	1639.18	1639.18	3013.25	54	1	193	2437.07
	Mo IL-6 (38)	S3	C1	0		863.5	847.5	648.42	648.42	753.31	86	1	164	1199.82
	Mo IL-6 (38)	S3	C2	0		1095	1079	831.35	831.35	753.31	110	1	155	1572.46
	Mo IL-6 (38)	S4	D1	0		253	237	204.91	204.91	188.33	109	1	143	330.97
	Mo IL-6 (38)	S4	D2	0		226.5	210.5	184.79	184.79	188.33	98	1	112	277.93
	Mo IL-6 (38)	S5	E1	0		59	43	46.39	46.39	47.08	99	1	148	82.97
	Mo IL-6 (38)	S5	E2	0		58	42	45.44	45.44	47.08	97	1	116	77.47
	Mo IL-6 (38)	S6	F1	0		25	9	11.4	11.4	11.77	97	1	123	39.09
	Mo IL-6 (38)	S6	F2	0		25	9	11.4	11.4	11.77	97	1	162	45.92
	Mo IL-6 (38)	S7	G1	0		19.5	3.5	4.47	4.47	2.94	152	1	86	28.22
	Mo IL-6 (38)	S7	G2	0		18	2	2.31	2.31	2.94	78	1	87	27.13
	Mo IL-6 (38)	S8	H1	0		16	0	OOR <	OOR <	0.74	***	1	129	22.16
	Mo IL-6 (38)	S8	H2	0		18	2	2.31	2.31	0.74	314	1	140	22.88
	Mo IL-6 (38)	X1	B3	0		23	7	8.99	8.99			1	125	27.94
	Mo IL-6 (38)	X2	C3	0		21	5	6.47	6.47			1	164	31.47
	Mo IL-6 (38)	X3	D3	0		21	5	6.47	6.47			1	144	30.46
	Mo IL-6 (38)	X4	E3	0		19	3	3.77	3.77			1	147	32.02
	Mo IL-6 (38)	X5	F3	0		18	2	2.31	2.31			1	138	36.43
	Mo IL-6 (38)	X6	G3	0		683	667	515.58	515.58			1	87	765.71
	Mo IL-6 (38)	X7	H3	0		819	803	615.1	615.1			1	197	1028.89
	Mo IL-6 (38)	X8	A4	0		573	557	436.68	436.68			1	139	763.99
	Mo IL-6 (38)	X9	B4	0		1114	1098	847.3	847.3			1	133	1205.44
	Mo IL-6 (38)	X10	C4	0		1139.5	1123.5	868.99	868.99			1	170	1362.23
	Mo IL-6 (38)	X11	D4	0		1934	1918	1956.36	1956.36			1	165	2303.08
	Mo IL-6 (38)	X12	E4	0		642	626	486.07	486.07			1	151	887.55
	Mo IL-6 (38)	X13	F4	0		1383	1367	1097.06	1097.06			1	145	1688.34
	Mo IL-6 (38)	X14	G4	0		755	739	567.9	567.9			1	143	954.28
	Mo IL-6 (38)	X15	H4	0		302	286	241.46	241.46			1	118	429.61
	Mo IL-6 (38)	X16	A5	0		560	544	427.4	427.4			1	135	825.49
	Mo IL-6 (38)	X17	B5	0		833	817	625.54	625.54			1	155	1069.2
	Mo IL-6 (38)	X18	C5	0		730	714	549.65	549.65			1	127	1031.85
	Mo IL-6 (38)	X19	D5	0		166	150	137.64	137.64			1	162	226.1
	Mo IL-6 (38)	X20	E5	0		514	498	394.57	394.57			1	166	664.22
	Mo IL-6 (38)	X21	F5	0		202	186	165.93	165.93			1	186	288.37
	Mo IL-6 (38)	X22	G5	0		587.5	571.5	447.04	447.04			1	138	802.09
	Mo IL-6 (38)	X23	H5	0		119	103	99.31	99.31			1	145	176.61
	Mo IL-6 (38)	X24	A6	0		26	10	12.58	12.58			1	183	35.49
	Mo IL-6 (38)	X25	B6	0		22	6	7.75	7.75			1	124	31.85
	Mo IL-6 (38)	X26	C6	0		19	3	3.77	3.77			1	123	23.45
	Mo IL-6 (38)	X27	D6	0		24	8	10.21	10.21			1	138	28.85
	Mo IL-6 (38)	X28	E6	0		31	15	18.22	18.22			1	155	34.76
	Mo IL-6 (38)	X29	F6	0		18	2	2.31	2.31			1	132	27
	Mo IL-6 (38)	X30	G6	0		20	4	5.15	5.15			1	155	28.81
	Mo IL-6 (38)	X31	H6	0		23	7	8.99	8.99			1	144	36.47
	Mo IL-6 (38)	X32	A7	0		19	3	3.77	3.77			1	159	25.43
	Mo IL-6 (38)	X33	B7	0		20	4	5.15	5.15			1	130	33.25
	Mo IL-6 (38)	X34	C7	0		25	9	11.4	11.4			1	176	35.36
	Mo IL-6 (38)	X35	D7	0		23	7	8.99	8.99			1	134	28.04
	Mo IL-6 (38)	X36	E7	0		19	3	3.77	3.77			1	153	30.63
	Mo IL-6 (38)	X37	F7	0		18	2	2.31	2.31			1	139	23.84
	Mo IL-6 (38)	X38	G7	0		19	3	3.77	3.77			1	162	28.7
	Mo IL-6 (38)	X39	H7	0		16.5	0.5	OOR <	OOR <			1	96	28.67
	Mo IL-6 (38)	X40	A8	0		21	5	12.94	12.94			2	156	27.93
	Mo IL-6 (38)	X41	B8	0		21	5	12.94	12.94			2	143	30.76
	Mo IL-6 (38)	X42	C8	0		22	6	15.5	15.5			2	165	29.79
	Mo IL-6 (38)	X43	D8	0		20	4	10.3	10.3			2	155	24.76
	Mo IL-6 (38)	X44	E8	0		21	5	12.94	12.94			2	180	40.65
	Mo IL-6 (38)	X45	F8	0		161	145	267.3	267.3			2	199	205.9
	Mo IL-6 (38)	X46	G8	0		65	49	104	104			2	157	76.5
	Mo IL-6 (38)	X47	H8	0		196	180	322.54	322.54			2	125	208.67
	Mo IL-6 (38)	X48	A9	0		79	63	129.51	129.51			2	180	105.93
	Mo IL-6 (38)	X49	B9	0		256	240	414.33	414.33			2	153	287.55
	Mo IL-6 (38)	X50	C9	0		131	115	218.57	218.57			2	164	169.87
	Mo IL-6 (38)	X51	D9	0		109.5	93.5	182.6	182.6			2	86	137.84
	Mo IL-6 (38)	X52	E9	0		173.5	157.5	287.21	287.21			2	90	262.86
	Mo IL-6 (38)	X53	F9	0		130.5	114.5	217.74	217.74			2	100	137.59
	Mo IL-6 (38)	X54	G9	0		218	202	356.56	356.56			2	63	240.52
	Mo IL-6 (38)	X55	H9	0		130	114	216.91	216.91			2	103	147.5
	Mo IL-6 (38)	X56	A10	0		63.5	47.5	101.21	101.21			2	114	79.67
	Mo IL-6 (38)	X57	B10	0		78.5	62.5	128.61	128.61			2	150	103.46
	Mo IL-6 (38)	X58	C10	0		103	87	171.52	171.52			2	126	129.68
	Mo IL-6 (38)	X59	D10	0		37	21	49.29	49.29			2	105	49.85
	Mo IL-6 (38)	X60	E10	0		37	21	49.29	49.29			2	175	48.78
	Mo IL-6 (38)	X61	F10	0		34	18	42.94	42.94			2	92	42.43
	Mo IL-6 (38)	X62	G10	0		44	28	63.62	63.62			2	160	51.21
	Mo IL-6 (38)	X63	H10	0		20	4	10.3	10.3			2	132	25.64
	Mo IL-6 (38)	X64	A11	0		23	7	17.99	17.99			2	153	39.56
	Mo IL-6 (38)	X65	B11	0		15	-1	OOR <	OOR <			2	134	28.13
	Mo IL-6 (38)	X66	C11	0		24	8	20.42	20.42			2	127	40.52
	Mo IL-6 (38)	X67	D11	0		29	13	32.01	32.01			2	145	38.26
	Mo IL-6 (38)	X68	E11	0		22	6	15.5	15.5			2	171	32.13
	Mo IL-6 (38)	X69	F11	0		26	10	25.16	25.16			2	91	34.34
	Mo IL-6 (38)	X70	G11	0		25	9	22.81	22.81			2	142	32.09
	Mo IL-6 (38)	X71	H11	0		26	10	25.16	25.16			2	132	34.39
	Mo IL-6 (38)	X72	A12	0		22	6	15.5	15.5			2	158	27.56
	Mo IL-6 (38)	X73	B12	0		22	6	15.5	15.5			2	160	27.55
	Mo IL-6 (38)	X74	C12	0		21	5	12.94	12.94			2	186	25.9
	Mo IL-6 (38)	X75	D12	0		20	4	10.3	10.3			2	165	27.43
	Mo IL-6 (38)	X76	E12	0		23	7	17.99	17.99			2	120	28.07
	Mo IL-6 (38)	X77	F12	0		23	7	17.99	17.99			2	136	29.91
	Mo IL-6 (38)	X78	G12	0		16	0	OOR <	OOR <			2	185	24.07
	Mo IL-6 (38)	X79	H12	0		15	-1	OOR <	OOR <			2	177	24.63
	*** = Value not available; --- = Designated as an outlier
	*Value = Value extrapolated beyond standard range
	OOR = Out of Range; OOR> = Out of Range Above; OOR< = Out of Range Below
	Exp Conc = Expected Concentration; Obs Conc = Observed Concentration
	Conc in Range = Unknown sample concentrations within range where standards recovery is 70-130%
	Conc In Range = 0.648 to 3364.350 (equivalent to 1.0 to 2202.5 FI - Bkgd)
	Regression Type: Logistic - 5PL
	Std. Curve: FI = 0.702728 + (2352.01 - 0.702728) / ((1 + (Conc / 1476.58)^-2.36189))^0.491582
	FitProb. = 0.7648, ResVar. = 0.3836

## Sheet: Fig_4_B_Th17_bioplex.3
Fig_4_B_Th17_bioplex.3
	File Name: C:\Users\Bio-Rad\Desktop\Norika\20200528.flutimecourse.th17.rbx
	Analyte: Mo IL-10 (56)
	Acquisition Date: 28-May-2020, 02:37 PM
	Reader Serial Number: LX10013325402
	Plate ID:
	RP1 PMT (Volts): 575.09
	RP1 Target: 3985
	Analyte	Type	Well	Outlier	Description	FI	FI - Bkgd	Conc in Range	Obs Conc	Exp Conc	(Obs/Exp) * 100	Dilution	Bead Count	Bead Mean
	Mo IL-10 (56)	B	A3	0		14	14					1
	Mo IL-10 (56)	S1	A1,A2	0		2322.3	2308.3	OOR >	1536.6	12066	13	1
	Mo IL-10 (56)	S2	B1,B2	0		3079.5	3065.5	OOR >	OOR >	3016.5	***	1
	Mo IL-10 (56)	S3	C1,C2	0		1051	1037	725.88	725.88	754.13	96	1
	Mo IL-10 (56)	S4	D1,D2	0		289.8	275.8	221.82	221.82	188.53	118	1
	Mo IL-10 (56)	S5	E1,E2	0		55.8	41.8	41.08	41.08	47.13	87	1
	Mo IL-10 (56)	S6	F1,F2	0		25	11	12.6	12.6	11.78	107	1
	Mo IL-10 (56)	S7	G1,G2	0		16.5	2.5	3.54	3.54	2.95	120	1
	Mo IL-10 (56)	S8	H1,H2	0		14	0	OOR <	0.36	0.74	49	1
	Mo IL-10 (56)	X1	B3	0		15.5	1.5	OOR <	2.34			1
	Mo IL-10 (56)	X2	C3	0		14.5	0.5	OOR <	1.07			1
	Mo IL-10 (56)	X3	D3	0		19.5	5.5	6.89	6.89			1
	Mo IL-10 (56)	X4	E3	0		13	-1	OOR <	OOR <			1
	Mo IL-10 (56)	X5	F3	0		15	1	OOR <	1.72			1
	Mo IL-10 (56)	X6	G3	0		17	3	4.12	4.12			1
	Mo IL-10 (56)	X7	H3	0		16	2	OOR <	2.95			1
	Mo IL-10 (56)	X8	A4	0		17.5	3.5	4.68	4.68			1
	Mo IL-10 (56)	X9	B4	0		17	3	4.12	4.12			1
	Mo IL-10 (56)	X10	C4	0		134	120	105.41	105.41			1
	Mo IL-10 (56)	X11	D4	0		186	172	145.43	145.43			1
	Mo IL-10 (56)	X12	E4	0		88	74	68.44	68.44			1
	Mo IL-10 (56)	X13	F4	0		105	91	82.32	82.32			1
	Mo IL-10 (56)	X14	G4	0		94	80	73.38	73.38			1
	Mo IL-10 (56)	X15	H4	0		50	36	36	36			1
	Mo IL-10 (56)	X16	A5	0		64	50	48.24	48.24			1
	Mo IL-10 (56)	X17	B5	0		88.5	74.5	68.85	68.85			1
	Mo IL-10 (56)	X18	C5	0		128	114	100.68	100.68			1
	Mo IL-10 (56)	X19	D5	0		32	18	19.46	19.46			1
	Mo IL-10 (56)	X20	E5	0		34	20	21.36	21.36			1
	Mo IL-10 (56)	X21	F5	0		27.5	13.5	15.09	15.09			1
	Mo IL-10 (56)	X22	G5	0		29	15	16.56	16.56			1
	Mo IL-10 (56)	X23	H5	0		21	7	8.49	8.49			1
	Mo IL-10 (56)	X24	A6	0		18	4	5.25	5.25			1
	Mo IL-10 (56)	X25	B6	0		17.5	3.5	4.68	4.68			1
	Mo IL-10 (56)	X26	C6	0		15	1	OOR <	1.72			1
	Mo IL-10 (56)	X27	D6	0		16	2	OOR <	2.95			1
	Mo IL-10 (56)	X28	E6	0		16.5	2.5	3.54	3.54			1
	Mo IL-10 (56)	X29	F6	0		15	1	OOR <	1.72			1
	Mo IL-10 (56)	X30	G6	0		13	-1	OOR <	OOR <			1
	Mo IL-10 (56)	X31	H6	0		16.5	2.5	3.54	3.54			1
	Mo IL-10 (56)	X32	A7	0		16	2	OOR <	2.95			1
	Mo IL-10 (56)	X33	B7	0		17	3	4.12	4.12			1
	Mo IL-10 (56)	X34	C7	0		16	2	OOR <	2.95			1
	Mo IL-10 (56)	X35	D7	0		17.5	3.5	4.68	4.68			1
	Mo IL-10 (56)	X36	E7	0		14.5	0.5	OOR <	1.07			1
	Mo IL-10 (56)	X37	F7	0		14	0	OOR <	0.36			1
	Mo IL-10 (56)	X38	G7	0		16	2	OOR <	2.95			1
	Mo IL-10 (56)	X39	H7	0		15	1	OOR <	1.72			1
	Mo IL-10 (56)	X40	A8	0		17	3	8.23	8.23			2
	Mo IL-10 (56)	X41	B8	0		18	4	10.49	10.49			2
	Mo IL-10 (56)	X42	C8	0		19	5	12.7	12.7			2
	Mo IL-10 (56)	X43	D8	0		19	5	12.7	12.7			2
	Mo IL-10 (56)	X44	E8	0		20	6	14.86	14.86			2
	Mo IL-10 (56)	X45	F8	0		19	5	12.7	12.7			2
	Mo IL-10 (56)	X46	G8	0		18	4	10.49	10.49			2
	Mo IL-10 (56)	X47	H8	0		17	3	8.23	8.23			2
	Mo IL-10 (56)	X48	A9	0		16	2	OOR <	5.9			2
	Mo IL-10 (56)	X49	B9	0		59	45	87.83	87.83			2
	Mo IL-10 (56)	X50	C9	0		47.5	33.5	67.53	67.53			2
	Mo IL-10 (56)	X51	D9	0		46.5	32.5	65.74	65.74			2
	Mo IL-10 (56)	X52	E9	0		50	36	72	72			2
	Mo IL-10 (56)	X53	F9	0		41	27	55.75	55.75			2
	Mo IL-10 (56)	X54	G9	0		35.5	21.5	45.54	45.54			2
	Mo IL-10 (56)	X55	H9	0		42	28	57.58	57.58			2
	Mo IL-10 (56)	X56	A10	0		30	16	35.06	35.06			2
	Mo IL-10 (56)	X57	B10	0		44	30	61.22	61.22			2
	Mo IL-10 (56)	X58	C10	0		22	8	19.07	19.07			2
	Mo IL-10 (56)	X59	D10	0		23.5	9.5	22.16	22.16			2
	Mo IL-10 (56)	X60	E10	0		22	8	19.07	19.07			2
	Mo IL-10 (56)	X61	F10	0		25	11	25.2	25.2			2
	Mo IL-10 (56)	X62	G10	0		23	9	21.14	21.14			2
	Mo IL-10 (56)	X63	H10	0		13	-1	OOR <	OOR <			2
	Mo IL-10 (56)	X64	A11	0		12	-2	OOR <	OOR <			2
	Mo IL-10 (56)	X65	B11	0		12	-2	OOR <	OOR <			2
	Mo IL-10 (56)	X66	C11	0		14.5	0.5	OOR <	2.14			2
	Mo IL-10 (56)	X67	D11	0		18.5	4.5	11.6	11.6			2
	Mo IL-10 (56)	X68	E11	0		21	7	16.98	16.98			2
	Mo IL-10 (56)	X69	F11	0		16	2	OOR <	5.9			2
	Mo IL-10 (56)	X70	G11	0		19	5	12.7	12.7			2
	Mo IL-10 (56)	X71	H11	0		20	6	14.86	14.86			2
	Mo IL-10 (56)	X72	A12	0		16	2	OOR <	5.9			2
	Mo IL-10 (56)	X73	B12	0		19	5	12.7	12.7			2
	Mo IL-10 (56)	X74	C12	0		16.5	2.5	7.07	7.07			2
	Mo IL-10 (56)	X75	D12	0		18	4	10.49	10.49			2
	Mo IL-10 (56)	X76	E12	0		17.5	3.5	9.37	9.37			2
	Mo IL-10 (56)	X77	F12	0		16	2	OOR <	5.9			2
	Mo IL-10 (56)	X78	G12	0		12	-2	OOR <	OOR <			2
	Mo IL-10 (56)	X79	H12	0		11	-3	OOR <	OOR <			2
	Analyte	Type	Well	Outlier	Description	FI	FI - Bkgd	Conc in Range	Obs Conc	Exp Conc	(Obs/Exp) * 100	Dilution	Bead Count	Bead Mean
	Mo IL-10 (56)	B	A3	0		14	14					1	50	14.24
	Mo IL-10 (56)	S1	A1	0		2351	2337	OOR >	1562.36	12066	13	1	50	3752.16
	Mo IL-10 (56)	S1	A2	0		2293.5	2279.5	OOR >	1512.36	12066	13	1	50	3474.78
	Mo IL-10 (56)	S2	B1	0		3558.5	3544.5	OOR >	OOR >	3016.5	***	1	50	4187.98
	Mo IL-10 (56)	S2	B2	0		2600.5	2586.5	OOR >	2303.91	3016.5	76	1	50	3298.84
	Mo IL-10 (56)	S3	C1	0		865	851	608.15	608.15	754.13	81	1	50	1362.94
	Mo IL-10 (56)	S3	C2	0		1237	1223	OOR >	841.44	754.13	112	1	39	1781.79
	Mo IL-10 (56)	S4	D1	0		315	301	239.91	239.91	188.53	127	1	50	384.98
	Mo IL-10 (56)	S4	D2	0		264.5	250.5	203.56	203.56	188.53	108	1	46	296.17
	Mo IL-10 (56)	S5	E1	0		60.5	46.5	45.22	45.22	47.13	96	1	46	66.41
	Mo IL-10 (56)	S5	E2	0		51	37	36.89	36.89	47.13	78	1	34	64.53
	Mo IL-10 (56)	S6	F1	0		25	11	12.6	12.6	11.78	107	1	27	25.85
	Mo IL-10 (56)	S6	F2	0		25	11	12.6	12.6	11.78	107	1	41	24.32
	Mo IL-10 (56)	S7	G1	0		17	3	4.12	4.12	2.95	140	1	24	17.33
	Mo IL-10 (56)	S7	G2	0		16	2	OOR <	2.95	2.95	100	1	22	17.23
	Mo IL-10 (56)	S8	H1	0		15	1	OOR <	1.72	0.74	234	1	38	15.58
	Mo IL-10 (56)	S8	H2	0		13	-1	OOR <	OOR <	0.74	***	1	31	15
	Mo IL-10 (56)	X1	B3	0		15.5	1.5	OOR <	2.34			1	50	17.24
	Mo IL-10 (56)	X2	C3	0		14.5	0.5	OOR <	1.07			1	50	16.98
	Mo IL-10 (56)	X3	D3	0		19.5	5.5	6.89	6.89			1	50	28.8
	Mo IL-10 (56)	X4	E3	0		13	-1	OOR <	OOR <			1	42	14.4
	Mo IL-10 (56)	X5	F3	0		15	1	OOR <	1.72			1	37	15.43
	Mo IL-10 (56)	X6	G3	0		17	3	4.12	4.12			1	19	19.89
	Mo IL-10 (56)	X7	H3	0		16	2	OOR <	2.95			1	50	18.12
	Mo IL-10 (56)	X8	A4	0		17.5	3.5	4.68	4.68			1	50	19.18
	Mo IL-10 (56)	X9	B4	0		17	3	4.12	4.12			1	39	18.03
	Mo IL-10 (56)	X10	C4	0		134	120	105.41	105.41			1	39	161.77
	Mo IL-10 (56)	X11	D4	0		186	172	145.43	145.43			1	50	210.12
	Mo IL-10 (56)	X12	E4	0		88	74	68.44	68.44			1	50	99.08
	Mo IL-10 (56)	X13	F4	0		105	91	82.32	82.32			1	38	122.61
	Mo IL-10 (56)	X14	G4	0		94	80	73.38	73.38			1	40	92.9
	Mo IL-10 (56)	X15	H4	0		50	36	36	36			1	22	54.73
	Mo IL-10 (56)	X16	A5	0		64	50	48.24	48.24			1	50	72.5
	Mo IL-10 (56)	X17	B5	0		88.5	74.5	68.85	68.85			1	50	95.5
	Mo IL-10 (56)	X18	C5	0		128	114	100.68	100.68			1	50	149.72
	Mo IL-10 (56)	X19	D5	0		32	18	19.46	19.46			1	38	35.92
	Mo IL-10 (56)	X20	E5	0		34	20	21.36	21.36			1	37	35.59
	Mo IL-10 (56)	X21	F5	0		27.5	13.5	15.09	15.09			1	50	27.56
	Mo IL-10 (56)	X22	G5	0		29	15	16.56	16.56			1	42	41.55
	Mo IL-10 (56)	X23	H5	0		21	7	8.49	8.49			1	44	22.09
	Mo IL-10 (56)	X24	A6	0		18	4	5.25	5.25			1	50	21.58
	Mo IL-10 (56)	X25	B6	0		17.5	3.5	4.68	4.68			1	50	17.08
	Mo IL-10 (56)	X26	C6	0		15	1	OOR <	1.72			1	50	24.92
	Mo IL-10 (56)	X27	D6	0		16	2	OOR <	2.95			1	50	17
	Mo IL-10 (56)	X28	E6	0		16.5	2.5	3.54	3.54			1	50	17.52
	Mo IL-10 (56)	X29	F6	0		15	1	OOR <	1.72			1	50	21.08
	Mo IL-10 (56)	X30	G6	0		13	-1	OOR <	OOR <			1	50	14.78
	Mo IL-10 (56)	X31	H6	0		16.5	2.5	3.54	3.54			1	38	18.21
	Mo IL-10 (56)	X32	A7	0		16	2	OOR <	2.95			1	50	15.62
	Mo IL-10 (56)	X33	B7	0		17	3	4.12	4.12			1	45	18.02
	Mo IL-10 (56)	X34	C7	0		16	2	OOR <	2.95			1	50	18.16
	Mo IL-10 (56)	X35	D7	0		17.5	3.5	4.68	4.68			1	42	18
	Mo IL-10 (56)	X36	E7	0		14.5	0.5	OOR <	1.07			1	40	16.08
	Mo IL-10 (56)	X37	F7	0		14	0	OOR <	0.36			1	50	16.02
	Mo IL-10 (56)	X38	G7	0		16	2	OOR <	2.95			1	50	18.66
	Mo IL-10 (56)	X39	H7	0		15	1	OOR <	1.72			1	19	20.42
	Mo IL-10 (56)	X40	A8	0		17	3	8.23	8.23			2	49	19
	Mo IL-10 (56)	X41	B8	0		18	4	10.49	10.49			2	50	20.26
	Mo IL-10 (56)	X42	C8	0		19	5	12.7	12.7			2	50	20.4
	Mo IL-10 (56)	X43	D8	0		19	5	12.7	12.7			2	45	19.4
	Mo IL-10 (56)	X44	E8	0		20	6	14.86	14.86			2	43	21.86
	Mo IL-10 (56)	X45	F8	0		19	5	12.7	12.7			2	50	21
	Mo IL-10 (56)	X46	G8	0		18	4	10.49	10.49			2	50	20.24
	Mo IL-10 (56)	X47	H8	0		17	3	8.23	8.23			2	29	19.52
	Mo IL-10 (56)	X48	A9	0		16	2	OOR <	5.9			2	44	16.95
	Mo IL-10 (56)	X49	B9	0		59	45	87.83	87.83			2	30	64.9
	Mo IL-10 (56)	X50	C9	0		47.5	33.5	67.53	67.53			2	50	52.22
	Mo IL-10 (56)	X51	D9	0		46.5	32.5	65.74	65.74			2	46	47.93
	Mo IL-10 (56)	X52	E9	0		50	36	72	72			2	33	52.79
	Mo IL-10 (56)	X53	F9	0		41	27	55.75	55.75			2	42	44.83
	Mo IL-10 (56)	X54	G9	0		35.5	21.5	45.54	45.54			2	24	43.46
	Mo IL-10 (56)	X55	H9	0		42	28	57.58	57.58			2	32	72.13
	Mo IL-10 (56)	X56	A10	0		30	16	35.06	35.06			2	35	35.09
	Mo IL-10 (56)	X57	B10	0		44	30	61.22	61.22			2	50	46.08
	Mo IL-10 (56)	X58	C10	0		22	8	19.07	19.07			2	39	24.1
	Mo IL-10 (56)	X59	D10	0		23.5	9.5	22.16	22.16			2	30	23.7
	Mo IL-10 (56)	X60	E10	0		22	8	19.07	19.07			2	39	23.72
	Mo IL-10 (56)	X61	F10	0		25	11	25.2	25.2			2	26	30.04
	Mo IL-10 (56)	X62	G10	0		23	9	21.14	21.14			2	41	23.9
	Mo IL-10 (56)	X63	H10	0		13	-1	OOR <	OOR <			2	46	13.96
	Mo IL-10 (56)	X64	A11	0		12	-2	OOR <	OOR <			2	45	15.13
	Mo IL-10 (56)	X65	B11	0		12	-2	OOR <	OOR <			2	50	12.76
	Mo IL-10 (56)	X66	C11	0		14.5	0.5	OOR <	2.14			2	38	16.24
	Mo IL-10 (56)	X67	D11	0		18.5	4.5	11.6	11.6			2	50	18.34
	Mo IL-10 (56)	X68	E11	0		21	7	16.98	16.98			2	39	20.79
	Mo IL-10 (56)	X69	F11	0		16	2	OOR <	5.9			2	32	18.22
	Mo IL-10 (56)	X70	G11	0		19	5	12.7	12.7			2	50	20.08
	Mo IL-10 (56)	X71	H11	0		20	6	14.86	14.86			2	41	19.61
	Mo IL-10 (56)	X72	A12	0		16	2	OOR <	5.9			2	39	17.67
	Mo IL-10 (56)	X73	B12	0		19	5	12.7	12.7			2	50	19.6
	Mo IL-10 (56)	X74	C12	0		16.5	2.5	7.07	7.07			2	44	16.55
	Mo IL-10 (56)	X75	D12	0		18	4	10.49	10.49			2	41	18.49
	Mo IL-10 (56)	X76	E12	0		17.5	3.5	9.37	9.37			2	50	18.76
	Mo IL-10 (56)	X77	F12	0		16	2	OOR <	5.9			2	50	18.3
	Mo IL-10 (56)	X78	G12	0		12	-2	OOR <	OOR <			2	50	13.06
	Mo IL-10 (56)	X79	H12	0		11	-3	OOR <	OOR <			2	35	13.2
	*** = Value not available; --- = Designated as an outlier
	*Value = Value extrapolated beyond standard range
	OOR = Out of Range; OOR> = Out of Range Above; OOR< = Out of Range Below
	Exp Conc = Expected Concentration; Obs Conc = Observed Concentration
	Conc in Range = Unknown sample concentrations within range where standards recovery is 70-130%
	Conc In Range = 3.537 to 725.882 (equivalent to 2.5 to 1037.0 FI - Bkgd)
	Regression Type: Logistic - 5PL
	Std. Curve: FI = -0.213344 + (2592.59 + 0.213344) / ((1 + (Conc / 1648.67)^-11.1686))^0.0999998
	FitProb. = 0.0000, ResVar. = 11.9941

## Sheet: Fig_4_B_Th17_bioplex.4
Fig_4_B_Th17_bioplex.4
	File Name: C:\Users\Bio-Rad\Desktop\Norika\20200528.flutimecourse.th17.rbx
	Analyte: Mo IL-17A (72)
	Acquisition Date: 28-May-2020, 02:37 PM
	Reader Serial Number: LX10013325402
	Plate ID:
	RP1 PMT (Volts): 575.09
	RP1 Target: 3985
	Analyte	Type	Well	Outlier	Description	FI	FI - Bkgd	Conc in Range	Obs Conc	Exp Conc	(Obs/Exp) * 100	Dilution	Bead Count	Bead Mean
	Mo IL-17A (72)	B	A3	0		12	12					1
	Mo IL-17A (72)	S1	A1,A2	0		1098.8	1086.8	40364.9	40364.9	43337	93	1
	Mo IL-17A (72)	S2	B1,B2	0		611.3	599.3	10919.7	10919.7	10834.2	101	1
	Mo IL-17A (72)	S3	C1,C2	0		143.5	131.5	2643.03	2643.03	2708.56	98	1
	Mo IL-17A (72)	S4	D1,D2	0		43.8	31.8	698.84	698.84	677.14	103	1
	Mo IL-17A (72)	S5	E1,E2	0		19	7	168.73	168.73	169.29	100	1
	Mo IL-17A (72)	S6	F1,F2	0		13.5	1.5	38.55	38.55	42.32	91	1
	Mo IL-17A (72)	S7	G1,G2	0		12.5	0.5	12.51	12.51	10.58	118	1
	Mo IL-17A (72)	S8	H1,H2	1		---	---			2.65		1
	Mo IL-17A (72)	X1	B3	0		12	0	OOR <	OOR <			1
	Mo IL-17A (72)	X2	C3	0		15	3	75.43	75.43			1
	Mo IL-17A (72)	X3	D3	0		16	4	99.27	99.27			1
	Mo IL-17A (72)	X4	E3	0		14	2	51.04	51.04			1
	Mo IL-17A (72)	X5	F3	0		13	1	25.77	25.77			1
	Mo IL-17A (72)	X6	G3	0		14	2	51.04	51.04			1
	Mo IL-17A (72)	X7	H3	0		14	2	51.04	51.04			1
	Mo IL-17A (72)	X8	A4	0		14	2	51.04	51.04			1
	Mo IL-17A (72)	X9	B4	0		16	4	99.27	99.27			1
	Mo IL-17A (72)	X10	C4	0		20	8	191.4	191.4			1
	Mo IL-17A (72)	X11	D4	0		27	15	345.85	345.85			1
	Mo IL-17A (72)	X12	E4	0		19	7	168.73	168.73			1
	Mo IL-17A (72)	X13	F4	0		24	12	280.41	280.41			1
	Mo IL-17A (72)	X14	G4	0		17	5	122.71	122.71			1
	Mo IL-17A (72)	X15	H4	0		15	3	75.43	75.43			1
	Mo IL-17A (72)	X16	A5	0		17	5	122.71	122.71			1
	Mo IL-17A (72)	X17	B5	0		18	6	145.85	145.85			1
	Mo IL-17A (72)	X18	C5	0		19	7	168.73	168.73			1
	Mo IL-17A (72)	X19	D5	0		21.5	9.5	225.06	225.06			1
	Mo IL-17A (72)	X20	E5	0		25	13	302.33	302.33			1
	Mo IL-17A (72)	X21	F5	0		17	5	122.71	122.71			1
	Mo IL-17A (72)	X22	G5	0		14	2	51.04	51.04			1
	Mo IL-17A (72)	X23	H5	0		18	6	145.85	145.85			1
	Mo IL-17A (72)	X24	A6	0		24	12	280.41	280.41			1
	Mo IL-17A (72)	X25	B6	0		15	3	75.43	75.43			1
	Mo IL-17A (72)	X26	C6	0		16	4	99.27	99.27			1
	Mo IL-17A (72)	X27	D6	0		17	5	122.71	122.71			1
	Mo IL-17A (72)	X28	E6	0		17	5	122.71	122.71			1
	Mo IL-17A (72)	X29	F6	0		11	-1	OOR <	OOR <			1
	Mo IL-17A (72)	X30	G6	0		13	1	25.77	25.77			1
	Mo IL-17A (72)	X31	H6	0		16	4	99.27	99.27			1
	Mo IL-17A (72)	X32	A7	0		14	2	51.04	51.04			1
	Mo IL-17A (72)	X33	B7	0		13	1	25.77	25.77			1
	Mo IL-17A (72)	X34	C7	0		16	4	99.27	99.27			1
	Mo IL-17A (72)	X35	D7	0		15	3	75.43	75.43			1
	Mo IL-17A (72)	X36	E7	0		13	1	25.77	25.77			1
	Mo IL-17A (72)	X37	F7	0		12	0	OOR <	OOR <			1
	Mo IL-17A (72)	X38	G7	0		13.5	1.5	38.55	38.55			1
	Mo IL-17A (72)	X39	H7	0		11	-1	OOR <	OOR <			1
	Mo IL-17A (72)	X40	A8	0		15	3	150.86	150.86			2
	Mo IL-17A (72)	X41	B8	0		17	5	245.43	245.43			2
	Mo IL-17A (72)	X42	C8	0		19	7	337.46	337.46			2
	Mo IL-17A (72)	X43	D8	0		15	3	150.86	150.86			2
	Mo IL-17A (72)	X44	E8	0		18	6	291.7	291.7			2
	Mo IL-17A (72)	X45	F8	0		16	4	198.54	198.54			2
	Mo IL-17A (72)	X46	G8	0		16	4	198.54	198.54			2
	Mo IL-17A (72)	X47	H8	0		15	3	150.86	150.86			2
	Mo IL-17A (72)	X48	A9	0		15	3	150.86	150.86			2
	Mo IL-17A (72)	X49	B9	0		15	3	150.86	150.86			2
	Mo IL-17A (72)	X50	C9	0		15	3	150.86	150.86			2
	Mo IL-17A (72)	X51	D9	0		14	2	102.08	102.08			2
	Mo IL-17A (72)	X52	E9	0		19	7	337.46	337.46			2
	Mo IL-17A (72)	X53	F9	0		16	4	198.54	198.54			2
	Mo IL-17A (72)	X54	G9	0		17.5	5.5	268.63	268.63			2
	Mo IL-17A (72)	X55	H9	0		15	3	150.86	150.86			2
	Mo IL-17A (72)	X56	A10	0		14	2	102.08	102.08			2
	Mo IL-17A (72)	X57	B10	0		14	2	102.08	102.08			2
	Mo IL-17A (72)	X58	C10	0		15	3	150.86	150.86			2
	Mo IL-17A (72)	X59	D10	0		13	1	51.54	51.54			2
	Mo IL-17A (72)	X60	E10	0		15	3	150.86	150.86			2
	Mo IL-17A (72)	X61	F10	0		15	3	150.86	150.86			2
	Mo IL-17A (72)	X62	G10	0		14	2	102.08	102.08			2
	Mo IL-17A (72)	X63	H10	0		12	0	OOR <	OOR <			2
	Mo IL-17A (72)	X64	A11	0		12	0	OOR <	OOR <			2
	Mo IL-17A (72)	X65	B11	0		10	-2	OOR <	OOR <			2
	Mo IL-17A (72)	X66	C11	0		12	0	OOR <	OOR <			2
	Mo IL-17A (72)	X67	D11	0		15	3	150.86	150.86			2
	Mo IL-17A (72)	X68	E11	0		16	4	198.54	198.54			2
	Mo IL-17A (72)	X69	F11	0		17	5	245.43	245.43			2
	Mo IL-17A (72)	X70	G11	0		17	5	245.43	245.43			2
	Mo IL-17A (72)	X71	H11	0		21	9	427.76	427.76			2
	Mo IL-17A (72)	X72	A12	0		13	1	51.54	51.54			2
	Mo IL-17A (72)	X73	B12	0		16	4	198.54	198.54			2
	Mo IL-17A (72)	X74	C12	0		15	3	150.86	150.86			2
	Mo IL-17A (72)	X75	D12	0		15	3	150.86	150.86			2
	Mo IL-17A (72)	X76	E12	0		18	6	291.7	291.7			2
	Mo IL-17A (72)	X77	F12	0		14	2	102.08	102.08			2
	Mo IL-17A (72)	X78	G12	0		10	-2	OOR <	OOR <			2
	Mo IL-17A (72)	X79	H12	0		10	-2	OOR <	OOR <			2
	Analyte	Type	Well	Outlier	Description	FI	FI - Bkgd	Conc in Range	Obs Conc	Exp Conc	(Obs/Exp) * 100	Dilution	Bead Count	Bead Mean
	Mo IL-17A (72)	B	A3	0		12	12					1	153	13.04
	Mo IL-17A (72)	S1	A1	0		928.5	916.5	16549.9	16549.9	43337	38	1	132	1989.96
	Mo IL-17A (72)	S1	A2	0		1269	1257	OOR >	OOR >	43337	***	1	143	1783.29
	Mo IL-17A (72)	S2	B1	0		735.5	723.5	13041.3	13041.3	10834.2	120	1	126	1010.92
	Mo IL-17A (72)	S2	B2	0		487	475	8785.26	8785.26	10834.2	81	1	200	862.08
	Mo IL-17A (72)	S3	C1	0		157	145	2896.03	2896.03	2708.56	107	1	129	247.67
	Mo IL-17A (72)	S3	C2	0		130	118	2388.32	2388.32	2708.56	88	1	147	325.57
	Mo IL-17A (72)	S4	D1	0		43	31	683.36	683.36	677.14	101	1	160	72.14
	Mo IL-17A (72)	S4	D2	0		44.5	32.5	714.29	714.29	677.14	105	1	124	59.36
	Mo IL-17A (72)	S5	E1	0		19	7	168.73	168.73	169.29	100	1	131	19.6
	Mo IL-17A (72)	S5	E2	0		19	7	168.73	168.73	169.29	100	1	112	21.88
	Mo IL-17A (72)	S6	F1	0		14	2	51.04	51.04	42.32	121	1	96	13.34
	Mo IL-17A (72)	S6	F2	0		13	1	25.77	25.77	42.32	61	1	152	13.66
	Mo IL-17A (72)	S7	G1	0		12	0	OOR <	OOR <	10.58	***	1	71	12.73
	Mo IL-17A (72)	S7	G2	0		13	1	25.77	25.77	10.58	244	1	98	13.19
	Mo IL-17A (72)	S8	H1	1		13	1			2.65		1	117	13.92
	Mo IL-17A (72)	S8	H2	1		12	0			2.65		1	128	12.04
	Mo IL-17A (72)	X1	B3	0		12	0	OOR <	OOR <			1	162	13.33
	Mo IL-17A (72)	X2	C3	0		15	3	75.43	75.43			1	229	17.07
	Mo IL-17A (72)	X3	D3	0		16	4	99.27	99.27			1	160	17.58
	Mo IL-17A (72)	X4	E3	0		14	2	51.04	51.04			1	177	15.14
	Mo IL-17A (72)	X5	F3	0		13	1	25.77	25.77			1	133	14.63
	Mo IL-17A (72)	X6	G3	0		14	2	51.04	51.04			1	91	14.92
	Mo IL-17A (72)	X7	H3	0		14	2	51.04	51.04			1	183	15.29
	Mo IL-17A (72)	X8	A4	0		14	2	51.04	51.04			1	147	14.84
	Mo IL-17A (72)	X9	B4	0		16	4	99.27	99.27			1	110	16.12
	Mo IL-17A (72)	X10	C4	0		20	8	191.4	191.4			1	134	21.79
	Mo IL-17A (72)	X11	D4	0		27	15	345.85	345.85			1	143	31.08
	Mo IL-17A (72)	X12	E4	0		19	7	168.73	168.73			1	141	21.72
	Mo IL-17A (72)	X13	F4	0		24	12	280.41	280.41			1	125	27.03
	Mo IL-17A (72)	X14	G4	0		17	5	122.71	122.71			1	155	19.9
	Mo IL-17A (72)	X15	H4	0		15	3	75.43	75.43			1	101	15.94
	Mo IL-17A (72)	X16	A5	0		17	5	122.71	122.71			1	147	17.72
	Mo IL-17A (72)	X17	B5	0		18	6	145.85	145.85			1	152	19.64
	Mo IL-17A (72)	X18	C5	0		19	7	168.73	168.73			1	143	20.79
	Mo IL-17A (72)	X19	D5	0		21.5	9.5	225.06	225.06			1	158	26.96
	Mo IL-17A (72)	X20	E5	0		25	13	302.33	302.33			1	152	27.33
	Mo IL-17A (72)	X21	F5	0		17	5	122.71	122.71			1	179	17.37
	Mo IL-17A (72)	X22	G5	0		14	2	51.04	51.04			1	132	15.23
	Mo IL-17A (72)	X23	H5	0		18	6	145.85	145.85			1	118	18.91
	Mo IL-17A (72)	X24	A6	0		24	12	280.41	280.41			1	236	33.74
	Mo IL-17A (72)	X25	B6	0		15	3	75.43	75.43			1	179	15.53
	Mo IL-17A (72)	X26	C6	0		16	4	99.27	99.27			1	155	16.55
	Mo IL-17A (72)	X27	D6	0		17	5	122.71	122.71			1	159	18.5
	Mo IL-17A (72)	X28	E6	0		17	5	122.71	122.71			1	220	17.88
	Mo IL-17A (72)	X29	F6	0		11	-1	OOR <	OOR <			1	118	11.63
	Mo IL-17A (72)	X30	G6	0		13	1	25.77	25.77			1	184	13.37
	Mo IL-17A (72)	X31	H6	0		16	4	99.27	99.27			1	144	20.36
	Mo IL-17A (72)	X32	A7	0		14	2	51.04	51.04			1	175	14.63
	Mo IL-17A (72)	X33	B7	0		13	1	25.77	25.77			1	130	13.21
	Mo IL-17A (72)	X34	C7	0		16	4	99.27	99.27			1	204	15.64
	Mo IL-17A (72)	X35	D7	0		15	3	75.43	75.43			1	152	16.1
	Mo IL-17A (72)	X36	E7	0		13	1	25.77	25.77			1	155	13.25
	Mo IL-17A (72)	X37	F7	0		12	0	OOR <	OOR <			1	130	13.18
	Mo IL-17A (72)	X38	G7	0		13.5	1.5	38.55	38.55			1	166	14.18
	Mo IL-17A (72)	X39	H7	0		11	-1	OOR <	OOR <			1	95	11.13
	Mo IL-17A (72)	X40	A8	0		15	3	150.86	150.86			2	169	15.37
	Mo IL-17A (72)	X41	B8	0		17	5	245.43	245.43			2	135	16.5
	Mo IL-17A (72)	X42	C8	0		19	7	337.46	337.46			2	154	18.81
	Mo IL-17A (72)	X43	D8	0		15	3	150.86	150.86			2	191	15.9
	Mo IL-17A (72)	X44	E8	0		18	6	291.7	291.7			2	145	18.52
	Mo IL-17A (72)	X45	F8	0		16	4	198.54	198.54			2	200	16.54
	Mo IL-17A (72)	X46	G8	0		16	4	198.54	198.54			2	165	17.25
	Mo IL-17A (72)	X47	H8	0		15	3	150.86	150.86			2	109	16.83
	Mo IL-17A (72)	X48	A9	0		15	3	150.86	150.86			2	165	16.1
	Mo IL-17A (72)	X49	B9	0		15	3	150.86	150.86			2	156	15.37
	Mo IL-17A (72)	X50	C9	0		15	3	150.86	150.86			2	164	16.06
	Mo IL-17A (72)	X51	D9	0		14	2	102.08	102.08			2	94	14.68
	Mo IL-17A (72)	X52	E9	0		19	7	337.46	337.46			2	122	30.52
	Mo IL-17A (72)	X53	F9	0		16	4	198.54	198.54			2	117	16.74
	Mo IL-17A (72)	X54	G9	0		17.5	5.5	268.63	268.63			2	82	19.26
	Mo IL-17A (72)	X55	H9	0		15	3	150.86	150.86			2	97	16.47
	Mo IL-17A (72)	X56	A10	0		14	2	102.08	102.08			2	125	15.26
	Mo IL-17A (72)	X57	B10	0		14	2	102.08	102.08			2	153	14.16
	Mo IL-17A (72)	X58	C10	0		15	3	150.86	150.86			2	144	15.88
	Mo IL-17A (72)	X59	D10	0		13	1	51.54	51.54			2	81	14.64
	Mo IL-17A (72)	X60	E10	0		15	3	150.86	150.86			2	188	15.95
	Mo IL-17A (72)	X61	F10	0		15	3	150.86	150.86			2	108	15.43
	Mo IL-17A (72)	X62	G10	0		14	2	102.08	102.08			2	153	15.03
	Mo IL-17A (72)	X63	H10	0		12	0	OOR <	OOR <			2	134	12.65
	Mo IL-17A (72)	X64	A11	0		12	0	OOR <	OOR <			2	137	12.63
	Mo IL-17A (72)	X65	B11	0		10	-2	OOR <	OOR <			2	139	11.16
	Mo IL-17A (72)	X66	C11	0		12	0	OOR <	OOR <			2	124	11.93
	Mo IL-17A (72)	X67	D11	0		15	3	150.86	150.86			2	129	16.17
	Mo IL-17A (72)	X68	E11	0		16	4	198.54	198.54			2	150	16.59
	Mo IL-17A (72)	X69	F11	0		17	5	245.43	245.43			2	107	18.12
	Mo IL-17A (72)	X70	G11	0		17	5	245.43	245.43			2	145	16.89
	Mo IL-17A (72)	X71	H11	0		21	9	427.76	427.76			2	112	103.1
	Mo IL-17A (72)	X72	A12	0		13	1	51.54	51.54			2	150	14.37
	Mo IL-17A (72)	X73	B12	0		16	4	198.54	198.54			2	131	17.91
	Mo IL-17A (72)	X74	C12	0		15	3	150.86	150.86			2	156	15.92
	Mo IL-17A (72)	X75	D12	0		15	3	150.86	150.86			2	169	16.24
	Mo IL-17A (72)	X76	E12	0		18	6	291.7	291.7			2	141	17.6
	Mo IL-17A (72)	X77	F12	0		14	2	102.08	102.08			2	141	14.41
	Mo IL-17A (72)	X78	G12	0		10	-2	OOR <	OOR <			2	193	10.65
	Mo IL-17A (72)	X79	H12	0		10	-2	OOR <	OOR <			2	154	10.53
	*** = Value not available; --- = Designated as an outlier
	*Value = Value extrapolated beyond standard range
	OOR = Out of Range; OOR> = Out of Range Above; OOR< = Out of Range Below
	Exp Conc = Expected Concentration; Obs Conc = Observed Concentration
	Conc in Range = Unknown sample concentrations within range where standards recovery is 70-130%
	Conc In Range = 12.506 to 40364.858 (equivalent to 0.5 to 1086.8 FI - Bkgd)
	Regression Type: Logistic - 5PL
	Std. Curve: FI = 0.0715047 + (1086.79 - 0.0715047) / ((1 + (Conc / 19047.8)^-10.6958))^0.0999997
	FitProb. = 0.7905, ResVar. = 0.2351

## Sheet: Fig_4_B_Th17_bioplex.5
Fig_4_B_Th17_bioplex.5
	File Name: C:\Users\Bio-Rad\Desktop\Norika\20200528.flutimecourse.th17.rbx
	Analyte: Mo IFN-g (34)
	Acquisition Date: 28-May-2020, 02:37 PM
	Reader Serial Number: LX10013325402
	Plate ID:
	RP1 PMT (Volts): 575.09
	RP1 Target: 3985
	Analyte	Type	Well	Outlier	Description	FI	FI - Bkgd	Conc in Range	Obs Conc	Exp Conc	(Obs/Exp) * 100	Dilution	Bead Count	Bead Mean
	Mo IFN-g (34)	B	A3	0		13	13					1
	Mo IFN-g (34)	S1	A1,A2	0		1062.5	1049.5	29414.3	29414.3	30164	98	1
	Mo IFN-g (34)	S2	B1,B2	0		673	660	7717.32	7717.32	7541	102	1
	Mo IFN-g (34)	S3	C1,C2	0		204.8	191.8	1820.03	1820.03	1885.25	97	1
	Mo IFN-g (34)	S4	D1,D2	0		59	46	514.61	514.61	471.31	109	1
	Mo IFN-g (34)	S5	E1,E2	0		19.5	6.5	97.07	97.07	117.83	82	1
	Mo IFN-g (34)	S6	F1,F2	0		15.5	2.5	OOR <	41.2	29.46	140	1
	Mo IFN-g (34)	S7	G1,G2	1		---	---			7.36		1
	Mo IFN-g (34)	S8	H1,H2	1		---	---			1.84		1
	Mo IFN-g (34)	X1	B3	0		21	8	116.17	116.17			1
	Mo IFN-g (34)	X2	C3	0		18	5	OOR <	77.17			1
	Mo IFN-g (34)	X3	D3	0		18	5	OOR <	77.17			1
	Mo IFN-g (34)	X4	E3	0		16	3	OOR <	48.79			1
	Mo IFN-g (34)	X5	F3	0		17	4	OOR <	63.31			1
	Mo IFN-g (34)	X6	G3	0		20	7	103.51	103.51			1
	Mo IFN-g (34)	X7	H3	0		23	10	140.7	140.7			1
	Mo IFN-g (34)	X8	A4	0		22	9	128.55	128.55			1
	Mo IFN-g (34)	X9	B4	0		23	10	140.7	140.7			1
	Mo IFN-g (34)	X10	C4	0		1217	1204	OOR >	OOR >			1
	Mo IFN-g (34)	X11	D4	0		1829	1816	OOR >	OOR >			1
	Mo IFN-g (34)	X12	E4	0		555.5	542.5	5716.6	5716.6			1
	Mo IFN-g (34)	X13	F4	0		597	584	6357.79	6357.79			1
	Mo IFN-g (34)	X14	G4	0		645	632	7184.39	7184.39			1
	Mo IFN-g (34)	X15	H4	0		53	40	456.84	456.84			1
	Mo IFN-g (34)	X16	A5	0		88.5	75.5	787.83	787.83			1
	Mo IFN-g (34)	X17	B5	0		268	255	2400.41	2400.41			1
	Mo IFN-g (34)	X18	C5	0		46	33	387.94	387.94			1
	Mo IFN-g (34)	X19	D5	0		48.5	35.5	412.76	412.76			1
	Mo IFN-g (34)	X20	E5	0		63	50	552.6	552.6			1
	Mo IFN-g (34)	X21	F5	0		30	17	221.08	221.08			1
	Mo IFN-g (34)	X22	G5	0		28	15	198.79	198.79			1
	Mo IFN-g (34)	X23	H5	0		26	13	176.02	176.02			1
	Mo IFN-g (34)	X24	A6	0		26	13	176.02	176.02			1
	Mo IFN-g (34)	X25	B6	0		19	6	OOR <	90.54			1
	Mo IFN-g (34)	X26	C6	0		19	6	OOR <	90.54			1
	Mo IFN-g (34)	X27	D6	0		20	7	103.51	103.51			1
	Mo IFN-g (34)	X28	E6	0		20	7	103.51	103.51			1
	Mo IFN-g (34)	X29	F6	0		14	1	OOR <	*16.05			1
	Mo IFN-g (34)	X30	G6	0		17	4	OOR <	63.31			1
	Mo IFN-g (34)	X31	H6	0		19	6	OOR <	90.54			1
	Mo IFN-g (34)	X32	A7	0		17	4	OOR <	63.31			1
	Mo IFN-g (34)	X33	B7	0		15	2	OOR <	*33.31			1
	Mo IFN-g (34)	X34	C7	0		26	13	176.02	176.02			1
	Mo IFN-g (34)	X35	D7	0		16	3	OOR <	48.79			1
	Mo IFN-g (34)	X36	E7	0		16	3	OOR <	48.79			1
	Mo IFN-g (34)	X37	F7	0		17	4	OOR <	63.31			1
	Mo IFN-g (34)	X38	G7	0		18	5	OOR <	77.17			1
	Mo IFN-g (34)	X39	H7	0		12	-1	OOR <	OOR <			1
	Mo IFN-g (34)	X40	A8	0		32	19	485.9	485.9			2
	Mo IFN-g (34)	X41	B8	0		38	25	613.13	613.13			2
	Mo IFN-g (34)	X42	C8	0		47	34	795.79	795.79			2
	Mo IFN-g (34)	X43	D8	0		32	19	485.9	485.9			2
	Mo IFN-g (34)	X44	E8	0		38	25	613.13	613.13			2
	Mo IFN-g (34)	X45	F8	0		32	19	485.9	485.9			2
	Mo IFN-g (34)	X46	G8	0		30	17	442.16	442.16			2
	Mo IFN-g (34)	X47	H8	0		32	19	485.9	485.9			2
	Mo IFN-g (34)	X48	A9	0		31.5	18.5	475.04	475.04			2
	Mo IFN-g (34)	X49	B9	0		63.5	50.5	1114.64	1114.64			2
	Mo IFN-g (34)	X50	C9	0		58.5	45.5	1019.67	1019.67			2
	Mo IFN-g (34)	X51	D9	0		46	33	775.88	775.88			2
	Mo IFN-g (34)	X52	E9	0		66	53	1161.69	1161.69			2
	Mo IFN-g (34)	X53	F9	0		30	17	442.16	442.16			2
	Mo IFN-g (34)	X54	G9	0		44.5	31.5	745.84	745.84			2
	Mo IFN-g (34)	X55	H9	0		42	29	695.33	695.33			2
	Mo IFN-g (34)	X56	A10	0		44.5	31.5	745.84	745.84			2
	Mo IFN-g (34)	X57	B10	0		33	20	507.5	507.5			2
	Mo IFN-g (34)	X58	C10	0		23	10	281.41	281.41			2
	Mo IFN-g (34)	X59	D10	0		24.5	11.5	317.11	317.11			2
	Mo IFN-g (34)	X60	E10	0		25	12	328.83	328.83			2
	Mo IFN-g (34)	X61	F10	0		27	14	374.94	374.94			2
	Mo IFN-g (34)	X62	G10	0		25	12	328.83	328.83			2
	Mo IFN-g (34)	X63	H10	0		14	1	OOR <	*32.11			2
	Mo IFN-g (34)	X64	A11	0		17	4	OOR <	126.62			2
	Mo IFN-g (34)	X65	B11	0		11	-2	OOR <	OOR <			2
	Mo IFN-g (34)	X66	C11	0		15	2	OOR <	*66.61			2
	Mo IFN-g (34)	X67	D11	0		22	9	257.1	257.1			2
	Mo IFN-g (34)	X68	E11	0		29	16	419.99	419.99			2
	Mo IFN-g (34)	X69	F11	0		36	23	571.31	571.31			2
	Mo IFN-g (34)	X70	G11	0		31	18	464.13	464.13			2
	Mo IFN-g (34)	X71	H11	0		40	27	654.46	654.46			2
	Mo IFN-g (34)	X72	A12	0		29	16	419.99	419.99			2
	Mo IFN-g (34)	X73	B12	0		38.5	25.5	623.51	623.51			2
	Mo IFN-g (34)	X74	C12	0		27	14	374.94	374.94			2
	Mo IFN-g (34)	X75	D12	0		31	18	464.13	464.13			2
	Mo IFN-g (34)	X76	E12	0		30	17	442.16	442.16			2
	Mo IFN-g (34)	X77	F12	0		29	16	419.99	419.99			2
	Mo IFN-g (34)	X78	G12	0		12	-1	OOR <	OOR <			2
	Mo IFN-g (34)	X79	H12	0		13	0	OOR <	OOR <			2
	Analyte	Type	Well	Outlier	Description	FI	FI - Bkgd	Conc in Range	Obs Conc	Exp Conc	(Obs/Exp) * 100	Dilution	Bead Count	Bead Mean
	Mo IFN-g (34)	B	A3	0		13	13					1	143	13.6
	Mo IFN-g (34)	S1	A1	0		1040	1027	25897.9	25897.9	30164	86	1	153	1535.88
	Mo IFN-g (34)	S1	A2	0		1085	1072	OOR >	*34071.11	30164	113	1	144	1444.53
	Mo IFN-g (34)	S2	B1	0		748	735	9384.86	9384.86	7541	124	1	119	916.21
	Mo IFN-g (34)	S2	B2	0		598	585	6374.02	6374.02	7541	85	1	231	776.26
	Mo IFN-g (34)	S3	C1	0		213	200	1894.27	1894.27	1885.25	100	1	157	293.01
	Mo IFN-g (34)	S3	C2	0		196.5	183.5	1746.13	1746.13	1885.25	93	1	166	292.43
	Mo IFN-g (34)	S4	D1	0		60	47	524.15	524.15	471.31	111	1	142	70.78
	Mo IFN-g (34)	S4	D2	0		58	45	505.05	505.05	471.31	107	1	145	83.26
	Mo IFN-g (34)	S5	E1	0		21	8	116.17	116.17	117.83	99	1	153	21.24
	Mo IFN-g (34)	S5	E2	0		18	5	OOR <	77.17	117.83	65	1	129	19.08
	Mo IFN-g (34)	S6	F1	0		16	3	OOR <	48.79	29.46	166	1	104	16.22
	Mo IFN-g (34)	S6	F2	0		15	2	OOR <	*33.31	29.46	113	1	161	32.07
	Mo IFN-g (34)	S7	G1	1		13	0			7.36		1	78	13.65
	Mo IFN-g (34)	S7	G2	1		13	0			7.36		1	106	13.58
	Mo IFN-g (34)	S8	H1	1		13	0			1.84		1	133	21.98
	Mo IFN-g (34)	S8	H2	1		13	0			1.84		1	132	13.3
	Mo IFN-g (34)	X1	B3	0		21	8	116.17	116.17			1	164	21.2
	Mo IFN-g (34)	X2	C3	0		18	5	OOR <	77.17			1	196	20.1
	Mo IFN-g (34)	X3	D3	0		18	5	OOR <	77.17			1	180	22.37
	Mo IFN-g (34)	X4	E3	0		16	3	OOR <	48.79			1	179	17.53
	Mo IFN-g (34)	X5	F3	0		17	4	OOR <	63.31			1	141	19.93
	Mo IFN-g (34)	X6	G3	0		20	7	103.51	103.51			1	129	21.91
	Mo IFN-g (34)	X7	H3	0		23	10	140.7	140.7			1	180	24.91
	Mo IFN-g (34)	X8	A4	0		22	9	128.55	128.55			1	145	25.27
	Mo IFN-g (34)	X9	B4	0		23	10	140.7	140.7			1	137	24.14
	Mo IFN-g (34)	X10	C4	0		1217	1204	OOR >	OOR >			1	139	1205.81
	Mo IFN-g (34)	X11	D4	0		1829	1816	OOR >	OOR >			1	170	1819.45
	Mo IFN-g (34)	X12	E4	0		555.5	542.5	5716.6	5716.6			1	146	555.69
	Mo IFN-g (34)	X13	F4	0		597	584	6357.79	6357.79			1	155	596.59
	Mo IFN-g (34)	X14	G4	0		645	632	7184.39	7184.39			1	179	635.94
	Mo IFN-g (34)	X15	H4	0		53	40	456.84	456.84			1	103	62.95
	Mo IFN-g (34)	X16	A5	0		88.5	75.5	787.83	787.83			1	178	89.69
	Mo IFN-g (34)	X17	B5	0		268	255	2400.41	2400.41			1	175	264.67
	Mo IFN-g (34)	X18	C5	0		46	33	387.94	387.94			1	142	51.14
	Mo IFN-g (34)	X19	D5	0		48.5	35.5	412.76	412.76			1	172	49.79
	Mo IFN-g (34)	X20	E5	0		63	50	552.6	552.6			1	168	65.05
	Mo IFN-g (34)	X21	F5	0		30	17	221.08	221.08			1	186	29.97
	Mo IFN-g (34)	X22	G5	0		28	15	198.79	198.79			1	147	31.95
	Mo IFN-g (34)	X23	H5	0		26	13	176.02	176.02			1	149	26.59
	Mo IFN-g (34)	X24	A6	0		26	13	176.02	176.02			1	233	52.67
	Mo IFN-g (34)	X25	B6	0		19	6	OOR <	90.54			1	180	20.12
	Mo IFN-g (34)	X26	C6	0		19	6	OOR <	90.54			1	149	19.7
	Mo IFN-g (34)	X27	D6	0		20	7	103.51	103.51			1	156	20.41
	Mo IFN-g (34)	X28	E6	0		20	7	103.51	103.51			1	213	20.96
	Mo IFN-g (34)	X29	F6	0		14	1	OOR <	*16.05			1	146	24.39
	Mo IFN-g (34)	X30	G6	0		17	4	OOR <	63.31			1	179	17.62
	Mo IFN-g (34)	X31	H6	0		19	6	OOR <	90.54			1	183	20.03
	Mo IFN-g (34)	X32	A7	0		17	4	OOR <	63.31			1	176	17.67
	Mo IFN-g (34)	X33	B7	0		15	2	OOR <	*33.31			1	160	16.58
	Mo IFN-g (34)	X34	C7	0		26	13	176.02	176.02			1	203	27.27
	Mo IFN-g (34)	X35	D7	0		16	3	OOR <	48.79			1	154	17.49
	Mo IFN-g (34)	X36	E7	0		16	3	OOR <	48.79			1	156	18.25
	Mo IFN-g (34)	X37	F7	0		17	4	OOR <	63.31			1	163	18.72
	Mo IFN-g (34)	X38	G7	0		18	5	OOR <	77.17			1	171	19.13
	Mo IFN-g (34)	X39	H7	0		12	-1	OOR <	OOR <			1	81	12.44
	Mo IFN-g (34)	X40	A8	0		32	19	485.9	485.9			2	166	33.28
	Mo IFN-g (34)	X41	B8	0		38	25	613.13	613.13			2	136	40.71
	Mo IFN-g (34)	X42	C8	0		47	34	795.79	795.79			2	196	48.81
	Mo IFN-g (34)	X43	D8	0		32	19	485.9	485.9			2	184	32.65
	Mo IFN-g (34)	X44	E8	0		38	25	613.13	613.13			2	195	40.13
	Mo IFN-g (34)	X45	F8	0		32	19	485.9	485.9			2	181	33.48
	Mo IFN-g (34)	X46	G8	0		30	17	442.16	442.16			2	155	31.96
	Mo IFN-g (34)	X47	H8	0		32	19	485.9	485.9			2	128	32.6
	Mo IFN-g (34)	X48	A9	0		31.5	18.5	475.04	475.04			2	162	32.91
	Mo IFN-g (34)	X49	B9	0		63.5	50.5	1114.64	1114.64			2	154	64.39
	Mo IFN-g (34)	X50	C9	0		58.5	45.5	1019.67	1019.67			2	196	60.86
	Mo IFN-g (34)	X51	D9	0		46	33	775.88	775.88			2	114	46.49
	Mo IFN-g (34)	X52	E9	0		66	53	1161.69	1161.69			2	109	69.13
	Mo IFN-g (34)	X53	F9	0		30	17	442.16	442.16			2	119	32.17
	Mo IFN-g (34)	X54	G9	0		44.5	31.5	745.84	745.84			2	94	47.56
	Mo IFN-g (34)	X55	H9	0		42	29	695.33	695.33			2	129	42.84
	Mo IFN-g (34)	X56	A10	0		44.5	31.5	745.84	745.84			2	128	45.42
	Mo IFN-g (34)	X57	B10	0		33	20	507.5	507.5			2	166	34.72
	Mo IFN-g (34)	X58	C10	0		23	10	281.41	281.41			2	130	25.06
	Mo IFN-g (34)	X59	D10	0		24.5	11.5	317.11	317.11			2	98	25.79
	Mo IFN-g (34)	X60	E10	0		25	12	328.83	328.83			2	207	25.8
	Mo IFN-g (34)	X61	F10	0		27	14	374.94	374.94			2	110	27.8
	Mo IFN-g (34)	X62	G10	0		25	12	328.83	328.83			2	145	26.45
	Mo IFN-g (34)	X63	H10	0		14	1	OOR <	*32.11			2	155	14.72
	Mo IFN-g (34)	X64	A11	0		17	4	OOR <	126.62			2	131	19.28
	Mo IFN-g (34)	X65	B11	0		11	-2	OOR <	OOR <			2	178	11.57
	Mo IFN-g (34)	X66	C11	0		15	2	OOR <	*66.61			2	141	16.3
	Mo IFN-g (34)	X67	D11	0		22	9	257.1	257.1			2	126	24.07
	Mo IFN-g (34)	X68	E11	0		29	16	419.99	419.99			2	129	30.2
	Mo IFN-g (34)	X69	F11	0		36	23	571.31	571.31			2	105	38.8
	Mo IFN-g (34)	X70	G11	0		31	18	464.13	464.13			2	146	32.1
	Mo IFN-g (34)	X71	H11	0		40	27	654.46	654.46			2	120	42.02
	Mo IFN-g (34)	X72	A12	0		29	16	419.99	419.99			2	161	28.9
	Mo IFN-g (34)	X73	B12	0		38.5	25.5	623.51	623.51			2	162	39.4
	Mo IFN-g (34)	X74	C12	0		27	14	374.94	374.94			2	182	28.63
	Mo IFN-g (34)	X75	D12	0		31	18	464.13	464.13			2	165	32.65
	Mo IFN-g (34)	X76	E12	0		30	17	442.16	442.16			2	146	30.82
	Mo IFN-g (34)	X77	F12	0		29	16	419.99	419.99			2	150	29.64
	Mo IFN-g (34)	X78	G12	0		12	-1	OOR <	OOR <			2	176	12.76
	Mo IFN-g (34)	X79	H12	0		13	0	OOR <	OOR <			2	165	12.96
	*** = Value not available; --- = Designated as an outlier
	*Value = Value extrapolated beyond standard range
	OOR = Out of Range; OOR> = Out of Range Above; OOR< = Out of Range Below
	Exp Conc = Expected Concentration; Obs Conc = Observed Concentration
	Conc in Range = Unknown sample concentrations within range where standards recovery is 70-130%
	Conc In Range = 97.068 to 29414.308 (equivalent to 6.5 to 1049.5 FI - Bkgd)
	Regression Type: Logistic - 5PL
	Std. Curve: FI = 0.293094 + (1185.56 - 0.293094) / ((1 + (Conc / 7479.84)^-1.38536))^0.872259
	FitProb. = 0.0276, ResVar. = 4.8520

[truncated: 10 more sheets: Fig_4_B_Th17_bioplex.6, Fig_5_B_IL-22_Lin-tagged, Fig_6_D_Krt5_area_analysis, Fig_6_E_Krt5_mRNA, Fig_6_F_Ki67_costain_analysis, Supp_Fig_3_E_P63_Lin3a2_costain, Supp_Fig_3_H_Lin-tagged-airway, Supp_Fig_3_I_Lin-tagged-pods, Supp_Fig_8_A_viral_genes, Supp_Fig_8_B_body_weight_change]
